# Supplementary material for: Comparison of OneChoice AI-based clinical decision support recommendations with infectious disease specialists and non-specialists for bacteremia treatment in Lima, Peru
Source: PLoS One. 2026 Apr 17;21(4):e0331266. doi: 10.1371/journal.pone.0331266 (PMC13089868; doi:10.1371/journal.pone.0331266)
Supplement: S4 Appendix — https://doi.org/10.6084/m9.figshare.30994498. (XLSX) [file pone.0331266.s004.xlsx]

## Sheet: English
Date	Form Link	Survey Code	cmp	Age	years in the specialty	Years code	Country	Speciality	SpecialityCode	Onechoice question	Target detected	Bacteria Code	Gene Detected	GeneDetectedCode	Case	Onechoice fusion question	Bacteria detected	Bacteria code	Sesnisivity/Resistance	MDR(yes/no)-WHO Criteria	MDR=1/Non MDR=0	Molecular Response(OneChoice) or culture(Onechoice Fusion) by Arkstone	Antibiotic Recomendation Code	Molecular Response(OneChoice) or culture(Onechoice Fusion) by Participant	Antibiotic Recomendation Code	Onechoice vs Onechoice Fusion	Concordance	Discordance in favor of Arkstone (1) vs Participants(0) vs Both(2)	Concordance of any of the 4 alternatives	UsedCriterion	Cathegory	CathegoryCode	#REF!	#REF!
27/09/2024	https://docs.google.com/forms/d/e/1FAIpQLSfKT573s0PpHwY9aIayjSX-Q4GlUTsgGfFOQskJuNOQ9KUEjA/viewform?usp=sf_link	AS_02_073_301376364	37940	38	1-5 years	1	PERU	Infectious Diseases	1	Case 02 (AS_073_301376364): An 88-year-old female patient hospitalized with a gastrostomy tube, undergoing palliative chemotherapy for stomach cancer, is non-neutropenic. Upon admission, she presented with fever and abdominal distension of two days' duration. Imaging and paraclinical tests, including cultures, were performed. An alarm was triggered on the incubator one and a half hours after the …	Klebsiella aerogenes	6	No resistance genes were detected	0	AS_02_073_301376364	Regarding case 02, the patient showed improvement in distension after the gastrostomy tube was repositioned. Clinical analysis (blood culture results were obtained after 3 days) revealed Klebsiella aerogenes by MALDI-TOF and a positive AmpC assay. The antibiogram is attached. Based on this information, what would be your therapeutic recommendation considering dosage, interval, frequency, and dura…	Klebsiella aerogenes	6	The culture evaluation detected resistance by AmpC.The antibiogram shows susceptibility to amikacin, aztreonam, cefepime, cefixime, Cefoperazone, cefotaxime, ceftazidime, ceftriaxone, Cipro, ertapenem, gentamicin, imipenem/cilastatin, levofloxacin, meropenem, Piperacillin/tazobactam, Trimethoprim/Sulfamethoxazoleshows. It also reports resistance to Amoxicillin, Ampicillin, Ampicillin/Sulbactam, c…	Not MDR	0	Cefepime 1-2g IV every 8-12h x 10-14d	2	Cefepime 1-2g IV every 8-12h x 10-14d	2	Onechoice	1		1
27/09/2024	https://docs.google.com/forms/d/e/1FAIpQLScLAscPm9XZ_WPqvbFj5XgXep-gSR-73AmQStk63Aq-dAf3Bw/viewform?usp=sf_link	AS_03_084_301415446	38175	50	16-20 years	4	PERU	Infectious Diseases	1	Case 03 (AS_084_301415446): A 71-year-old female patient was admitted to the clinic with a history of type 2 diabetes, hypothyroidism, hypertension, diverticulosis, and fever. She was admitted for abdominal pain (without peritonitis). Empirical antibiotic treatment was initiated due to suspected acute diverticulitis, and blood samples were taken for culture. Eleven hours after the blood culture s…	Escherichia coli	4	No resistance genes were detected	0	AS_03_084_301415446	Regarding case 03, it is categorized as Hinchey I. Clinical analysis (blood culture results were obtained after 3 days) detected Escherichia coli by MALDI-TOF, with no apparent resistance genes present. The antibiogram is attached. Based on this, what would be your therapeutic recommendation considering dose, interval, frequency, and duration? (assuming the bacteremia is uncomplicated).	Escherichia coli	4	No resistance genes were detected. The antibiogram shows susceptibility to amikacin, aztreonam, cefazolin, cefepime, cefixime, Cefoperazone/Sulbactam, cefotaxime, ceftazidime, ceftriaxone, cefuroxime, Cipro, ertapenem, gentamicin, imipenem/cilastatin, levofloxacin, meropenem, and Piperacillin/tazobactam. It also reports resistance to Ampicillin, Ampicillin/Sulbactam, and Trimethoprim/Sulfamethoxa…	Not MDR	0	Ceftriaxone 1-2 g IV every 12 hours x 7-14 days	7	Ceftriaxone 1-2 g IV every 12 hours x 7-14 days	7	Onechoice	1		1
27/09/2024	https://docs.google.com/forms/d/e/1FAIpQLSfSt2AA0HhkmBgi-m9C9HlXDFNBNL7f3XMWGlR9vcZkp0o69Q/viewform?usp=sf_link	AS_05_4516_301895619	1185	32	1-5 years	1	PERU	Infectious Diseases	1	Case 05 (AS_4516_301895619): A 70-year-old female patient on dialysis, admitted to the clinic (febrile, not on anticoagulants), presented with a blood culture sample taken 15 hours after an alarm was triggered on the incubator, prompting a FilmArray® Blood panel. Two hours later, the attached image was reported. Based on this result, what therapeutic recommendation would you give? Consider the do…	Serratia marcescens	13	No resistance genes were detected	0	AS_05_4516_301895619	Regarding case 05 (whose blood culture bottle yielded results after 3 days), Serratia marcescens was isolated by MALDI-TOF, with positive AmpC-type beta-lactamases. The attached antibiograms are shown. What would be your therapeutic recommendation considering dose, interval, frequency, and duration? (assuming the bacteremia is uncomplicated).	Serratia marcescens	13	The culture evaluation detected resistance by AmpC beta-lactamase. The antibiogram shows susceptibility for amikacin, aztreonam, cefepime, cefixime, Cefoperazone/Sulbactam, cefotaxime, ceftazidime, ceftriaxone, cipro, ertapenem, gentamicin, imipenem/cilastatin, levofloxacin, meropenem, Piperacillin/tazobactam and Trimethoprim/Sulfamethoxazole. The antibiogram shows resistance to Amoxicillin/clavu…	Not MDR	0	Ceftriaxone 1-2 g IV every 12 hours x 7-14 days	7	Levofloxacin 500mg IV every 24h x 7-14d	19	Onechoice	0	2	1		Incorrect Antibiotic Choice, Incorrect Dosing or Interval	2
27/09/2024	https://docs.google.com/forms/d/e/1FAIpQLSetG8t1hePgSPe5GZ7SynHb6Eu3uXOoHj07KbqJsHv2knhg-Q/viewform?usp=sf_link	AS_06_4778_301935171	40900	49	More than 20 years	5	PERU	Infectious Diseases	1	Case 06 (AS_4778_301935171): A 45-year-old male patient hospitalized with idiopathic thrombocytopenic purpura, treated with corticosteroids for one month, presents with a 6-day history of fever, accompanied by nonspecific abdominal pain, nausea, and vomiting. Paraclinical tests are ordered. Six hours after his blood culture sample is taken, an alarm is triggered on the incubator, and a FilmArray®…	Salmonella enterica	10	No resistance genes were detected	0	AS_06_4778_301935171	Regarding case 06 (whose blood culture bottle yielded results after 3 days), Salmonella enterica was isolated by MALDI-TOF with no apparent presence of resistance genes. The attached antibiograms are shown. What would be your therapeutic recommendation considering dose, interval, frequency, and duration? (assuming the bacteremia is uncomplicated).	Salmonella enterica	10	No resistance genes were detected. The antibiogram shows susceptibility to Amoxicillin/clavulanate, ampicillin, Ampicillin/Sulbactam, aztreonam, cefepime, cefixime, Cefoperazone/Sulbactam, cefotaxime, ceftazidime, ceftriaxone, ertapenem, imipenem/cilastatin, meropenem, Piperacillin/tazobactam, and Trimethoprim/Sulfamethoxazole. It also reports resistance to amikacin, cefazolin, cefuroxime, and ge…	Not MDR	0	Ceftriaxone 2 g IV every 24h x 14d	9	Ceftriaxone 2 g IV every 24h x 14d	9	Onechoice	1		1
27/09/2024	https://docs.google.com/forms/d/e/1FAIpQLSfxJZje-Xtrl1ergdst3O83ZyPU81KhGJWID_L47ROjZaX4DQ/viewform?usp=sf_link	AS_08_5538_301982075	92465	30	1-5 years	1	PERU	Infectious Diseases	1	Case 08 (AS_5538_301982075): A 46-year-old male patient was hospitalized. Four hours after his blood culture sample was taken, an alarm was triggered on the incubator, and a FilmArray® Blood panel was performed. Two hours later, the attached image was reported. Based on this result, what therapeutic recommendation would you give? Consider the dose, interval, frequency, and duration (assuming the …	Klebsiella pneumoniae, Staphylococcus epidermidis	8	Resistance genes ESBL and NDM	1	AS_08_5538_301982075	Regarding case 8 (in which both Klebsiella pneumoniae and Staphylococcus epidermidis were isolated from the blood culture bottle by MALDI-TOF, with resistance due to ESBL and NDM), the attached antibiograms are shown. What would be your therapeutic recommendation considering dose, interval, frequency, and duration?	Klebsiella pneumoniae, Staphylococcus epidermidis	8	The Molecular panel reported the presence of resistance genes ESBL and NDM. The antibiogram for the Klebsiella pneumoniae shows resistance to amikacin, Amoxicillin/clavulanate, ampicillin, Ampicillin/Sulbactam, aztreonam, cefazolin, cefepime, cefixime, Cefoperazone/Sulbactam, cefotaxime, ceftazidime, Avycaz, ceftriaxone, cefuroxime, Cipro, ertapenem, gentamicin, imipenem/cilastatin, meropenem, Pi…	MDR	1	Ciprofloxacin 400mg IV every 12h x 7-14d	10	Imipenem 500mg IV every 6h x 7-14d	17	Onechoice	0	1	1	Imipenem has no activity against IMP	Incorrect Antibiotic Choice	1
27/09/2024	https://docs.google.com/forms/d/e/1FAIpQLSfxJZje-Xtrl1ergdst3O83ZyPU81KhGJWID_L47ROjZaX4DQ/viewform?usp=sf_link	AS_08_5538_301982075	1185	32	1-5 years	1	PERU	Infectious Diseases	1	Case 08 (AS_5538_301982075): A 46-year-old male patient was hospitalized. Four hours after his blood culture sample was taken, an alarm was triggered on the incubator, and a FilmArray® Blood panel was performed. Two hours later, the attached image was reported. Based on this result, what therapeutic recommendation would you give? Consider the dose, interval, frequency, and duration (assuming the …	Klebsiella pneumoniae, Staphylococcus epidermidis	8	Resistance genes ESBL and NDM	1	AS_08_5538_301982075	Regarding case 8 (in which both Klebsiella pneumoniae and Staphylococcus epidermidis were isolated from the blood culture bottle by MALDI-TOF, with resistance due to ESBL and NDM), the attached antibiograms are shown. What would be your therapeutic recommendation considering dose, interval, frequency, and duration?	Klebsiella pneumoniae, Staphylococcus epidermidis	8	The Molecular panel reported the presence of resistance genes ESBL and NDM. The antibiogram for the Klebsiella pneumoniae shows resistance to amikacin, Amoxicillin/clavulanate, ampicillin, Ampicillin/Sulbactam, aztreonam, cefazolin, cefepime, cefixime, Cefoperazone/Sulbactam, cefotaxime, ceftazidime, Avycaz, ceftriaxone, cefuroxime, Cipro, ertapenem, gentamicin, imipenem/cilastatin, meropenem, Pi…	MDR	1	Ciprofloxacin 400mg IV every 12h x 7-14d	10	Imipenem 500mg IV every 6h x 7-14d	17	Onechoice	0	1	1	Imipenem has no activity against IMP	Incorrect Antibiotic Choice	1
27/09/2024	https://docs.google.com/forms/d/e/1FAIpQLSfxJZje-Xtrl1ergdst3O83ZyPU81KhGJWID_L47ROjZaX4DQ/viewform?usp=sf_link	AS_08_5538_301982075	37940	38	1-5 years	1	PERU	Infectious Diseases	1	Case 08 (AS_5538_301982075): A 46-year-old male patient was hospitalized. Four hours after his blood culture sample was taken, an alarm was triggered on the incubator, and a FilmArray® Blood panel was performed. Two hours later, the attached image was reported. Based on this result, what therapeutic recommendation would you give? Consider the dose, interval, frequency, and duration (assuming the …	Klebsiella pneumoniae, Staphylococcus epidermidis	8	Resistance genes ESBL and NDM	1	AS_08_5538_301982075	Regarding case 8 (in which both Klebsiella pneumoniae and Staphylococcus epidermidis were isolated from the blood culture bottle by MALDI-TOF, with resistance due to ESBL and NDM), the attached antibiograms are shown. What would be your therapeutic recommendation considering dose, interval, frequency, and duration?	Klebsiella pneumoniae, Staphylococcus epidermidis	8	The Molecular panel reported the presence of resistance genes ESBL and NDM. The antibiogram for the Klebsiella pneumoniae shows resistance to amikacin, Amoxicillin/clavulanate, ampicillin, Ampicillin/Sulbactam, aztreonam, cefazolin, cefepime, cefixime, Cefoperazone/Sulbactam, cefotaxime, ceftazidime, Avycaz, ceftriaxone, cefuroxime, Cipro, ertapenem, gentamicin, imipenem/cilastatin, meropenem, Pi…	MDR	1	Ciprofloxacin 400mg IV every 12h x 7-14d	10	Imipenem 500mg IV every 6h x 7-14d	17	Onechoice	0	1	0	Imipenem has no activity against IMP	Incorrect Antibiotic Choice	1
27/09/2024	https://docs.google.com/forms/d/e/1FAIpQLSf7Ri1DA0_8sFNpURrY9dbD2aaRZEo6fSVf6r2DpDLXiWyxOw/viewform?usp=sf_link	AS_10_068_301362914	11235813	37	More than 20 years	5	PERU	Infectious Diseases	1	Case 10 (AS_068_301362914): A 65-year-old female cancer patient undergoing radiotherapy (febrile, with urinary discomfort, treated with nitrofurantoin and pantoprazole) presents to the emergency department. She does not meet the criteria for sepsis, and paraclinical tests are performed. 13 hours after her blood culture sample is taken, an alarm is triggered on the incubator, and a FilmArray® Bloo…	Klebsiella pneumoniae	7	Resistance gene CTM-X ESBL	1	AS_10_068_301362914	Regarding case 10 (whose blood culture bottle yielded results after 3 days), Klebsiella pneumoniae was isolated by MALDI-TOF and was ESBL-positive. The attached antibiogram is shown. The patient is clinically stable. What would be your therapeutic recommendation considering dose, interval, frequency, and duration? (assuming the bacteremia is uncomplicated).	Klebsiella pneumoniae	7	The Molecular panel reported the presence of the resistance gene CTM-X ESBL. The antibiogram shows susceptibility to amikacin, Cefoperazone, ertapenem, gentamicin, imipenem/cilastatin, meropenem, and Piperacillin/tazobactam.The antibiogram reports resistance to amoxicillin, ampicillin, Ampicillin/Sulbactam, aztreonam, cefazolin, cefepime, cefixime, cefotaxime, ceftazidime, ceftriaxone, cefuroxime…	MDR	1	Ertapenem 1gr every 24h x 7-14d	14	Ertapenem 1gr every 24h x 7-14d	14	Onechoice	1		1
27/09/2024	https://docs.google.com/forms/d/e/1FAIpQLSf7Ri1DA0_8sFNpURrY9dbD2aaRZEo6fSVf6r2DpDLXiWyxOw/viewform?usp=sf_link	AS_10_068_301362914	1185	32	1-5 years	1	PERU	Infectious Diseases	1	Case 10 (AS_068_301362914): A 65-year-old female cancer patient undergoing radiotherapy (febrile, with urinary discomfort, treated with nitrofurantoin and pantoprazole) presents to the emergency department. She does not meet the criteria for sepsis, and paraclinical tests are performed. 13 hours after her blood culture sample is taken, an alarm is triggered on the incubator, and a FilmArray® Bloo…	Klebsiella pneumoniae	7	Resistance gene CTM-X ESBL	1	AS_10_068_301362914	Regarding case 10 (whose blood culture bottle yielded results after 3 days), Klebsiella pneumoniae was isolated by MALDI-TOF and was ESBL-positive. The attached antibiogram is shown. The patient is clinically stable. What would be your therapeutic recommendation considering dose, interval, frequency, and duration? (assuming the bacteremia is uncomplicated).	Klebsiella pneumoniae	7	The Molecular panel reported the presence of the resistance gene CTM-X ESBL. The antibiogram shows susceptibility to amikacin, Cefoperazone, ertapenem, gentamicin, imipenem/cilastatin, meropenem, and Piperacillin/tazobactam.The antibiogram reports resistance to amoxicillin, ampicillin, Ampicillin/Sulbactam, aztreonam, cefazolin, cefepime, cefixime, cefotaxime, ceftazidime, ceftriaxone, cefuroxime…	MDR	1	Ertapenem 1gr every 24h x 7-14d	14	Ertapenem 1gr every 24h x 7-14d	14	Onechoice	1		1
27/09/2024	https://docs.google.com/forms/d/e/1FAIpQLSf7Ri1DA0_8sFNpURrY9dbD2aaRZEo6fSVf6r2DpDLXiWyxOw/viewform?usp=sf_link	AS_10_068_301362914	40900	49	More than 20 years	5	PERU	Infectious Diseases	1	Case 10 (AS_068_301362914): A 65-year-old female cancer patient undergoing radiotherapy (febrile, with urinary discomfort, treated with nitrofurantoin and pantoprazole) presents to the emergency department. She does not meet the criteria for sepsis, and paraclinical tests are performed. 13 hours after her blood culture sample is taken, an alarm is triggered on the incubator, and a FilmArray® Bloo…	Klebsiella pneumoniae	7	Resistance gene CTM-X ESBL	1	AS_10_068_301362914	Regarding case 10 (whose blood culture bottle yielded results after 3 days), Klebsiella pneumoniae was isolated by MALDI-TOF and was ESBL-positive. The attached antibiogram is shown. The patient is clinically stable. What would be your therapeutic recommendation considering dose, interval, frequency, and duration? (assuming the bacteremia is uncomplicated).	Klebsiella pneumoniae	7	The Molecular panel reported the presence of the resistance gene CTM-X ESBL. The antibiogram shows susceptibility to amikacin, Cefoperazone, ertapenem, gentamicin, imipenem/cilastatin, meropenem, and Piperacillin/tazobactam.The antibiogram reports resistance to amoxicillin, ampicillin, Ampicillin/Sulbactam, aztreonam, cefazolin, cefepime, cefixime, cefotaxime, ceftazidime, ceftriaxone, cefuroxime…	MDR	1	Ertapenem 1gr every 24h x 7-14d	14	Ertapenem 1gr every 24h x 7-14d	14	Onechoice	1		1
27/09/2024	https://docs.google.com/forms/d/e/1FAIpQLSf7Ri1DA0_8sFNpURrY9dbD2aaRZEo6fSVf6r2DpDLXiWyxOw/viewform?usp=sf_link	AS_10_068_301362914	64253858	64	More than 20 years	5	MEXICO	Infectious Diseases	1	Case 10 (AS_068_301362914): A 65-year-old female cancer patient undergoing radiotherapy (febrile, with urinary discomfort, treated with nitrofurantoin and pantoprazole) presents to the emergency department. She does not meet the criteria for sepsis, and paraclinical tests are performed. 13 hours after her blood culture sample is taken, an alarm is triggered on the incubator, and a FilmArray® Bloo…	Klebsiella pneumoniae	7	Resistance gene CTM-X ESBL	1	AS_10_068_301362914	Regarding case 10 (whose blood culture bottle yielded results after 3 days), Klebsiella pneumoniae was isolated by MALDI-TOF and was ESBL-positive. The attached antibiogram is shown. The patient is clinically stable. What would be your therapeutic recommendation considering dose, interval, frequency, and duration? (assuming the bacteremia is uncomplicated).	Klebsiella pneumoniae	7	The Molecular panel reported the presence of the resistance gene CTM-X ESBL. The antibiogram shows susceptibility to amikacin, Cefoperazone, ertapenem, gentamicin, imipenem/cilastatin, meropenem, and Piperacillin/tazobactam.The antibiogram reports resistance to amoxicillin, ampicillin, Ampicillin/Sulbactam, aztreonam, cefazolin, cefepime, cefixime, cefotaxime, ceftazidime, ceftriaxone, cefuroxime…	MDR	1	Ertapenem 1gr every 24h x 7-14d	14	Ertapenem 1gr every 24h x 7-14d	14	Onechoice	1		1
27/09/2024	https://docs.google.com/forms/d/e/1FAIpQLSdFCwUL2vI-2b7KJcDenR98OLjM2ng_9FUtoUWiTLJVQWClyg/viewform?usp=sf_link	AS_11_088_301424034	1	38	More than 20 years	5	PERU	Infectious Diseases	1	Case 11 (AS_088_301424034): An 83-year-old male patient with controlled type 2 diabetes was hospitalized following a traffic accident. He presented with an open fracture of the left tibia and an ipsilateral radius/ulna fracture. While awaiting surgery, he developed a fever with signs of inflammation adjacent to the fracture line. Paraclinical tests were ordered, and he was started on piperacillin…	Staphylococcus haemolyticus	14	Resistance gene MecA/C	1	AS_11_088_301424034	Regarding case 11 (whose blood culture bottle yielded results after 3 days), Staphylococcus haemolyticus was isolated by MALDI-TOF and carried mecA/C resistance genes. The attached antibiogram is shown. The patient underwent surgery for a tibial fracture and non-invasive treatment of the forearm. Regarding treatment, what would be your therapeutic recommendation considering dose, interval, freque…	Staphylococcus haemolyticus	14	The Molecular panel reported the presence of the resistance gene MecA/C. The antibiogram shows susceptibility to chloramphenicol and Trimethoprim/Sulfamethoxazole. The antibiogram reports resistance to Azithromycin, Cipro, erythromycin, gentamicin, levofloxacin, oxacillin, and Penicillin G.	MDR	1	Vancomycin IV 15-20 mg/kg/dose every 8-12h initially (AUC dose) x 10-14d	31	Vancomycin IV 15-20 mg/kg/dose every 8-12h initially (AUC dose) x 10-14d	31	Onechoice	1		1
27/09/2024	https://docs.google.com/forms/d/e/1FAIpQLSdFCwUL2vI-2b7KJcDenR98OLjM2ng_9FUtoUWiTLJVQWClyg/viewform?usp=sf_link	AS_11_088_301424034	1185	32	1-5 years	1	PERU	Infectious Diseases	1	Case 11 (AS_088_301424034): An 83-year-old male patient with controlled type 2 diabetes was hospitalized following a traffic accident. He presented with an open fracture of the left tibia and an ipsilateral radius/ulna fracture. While awaiting surgery, he developed a fever with signs of inflammation adjacent to the fracture line. Paraclinical tests were ordered, and he was started on piperacillin…	Staphylococcus haemolyticus	14	Resistance gene MecA/C	1	AS_11_088_301424034	Regarding case 11 (whose blood culture bottle yielded results after 3 days), Staphylococcus haemolyticus was isolated by MALDI-TOF and carried mecA/C resistance genes. The attached antibiogram is shown. The patient underwent surgery for a tibial fracture and non-invasive treatment of the forearm. Regarding treatment, what would be your therapeutic recommendation considering dose, interval, freque…	Staphylococcus haemolyticus	14	The Molecular panel reported the presence of the resistance gene MecA/C. The antibiogram shows susceptibility to chloramphenicol and Trimethoprim/Sulfamethoxazole. The antibiogram reports resistance to Azithromycin, Cipro, erythromycin, gentamicin, levofloxacin, oxacillin, and Penicillin G.	MDR	1	Vancomycin IV 15-20 mg/kg/dose every 8-12h initially (AUC dose) x 10-14d	31	Vancomycin IV 15-20 mg/kg/dose every 8-12h initially (AUC dose) x 10-14d	31	Onechoice	1		1
27/09/2024	https://docs.google.com/forms/d/e/1FAIpQLSdFCwUL2vI-2b7KJcDenR98OLjM2ng_9FUtoUWiTLJVQWClyg/viewform?usp=sf_link	AS_11_088_301424034	1418	60	16-20 years	4	PERU	Infectious Diseases	1	Case 11 (AS_088_301424034): An 83-year-old male patient with controlled type 2 diabetes was hospitalized following a traffic accident. He presented with an open fracture of the left tibia and an ipsilateral radius/ulna fracture. While awaiting surgery, he developed a fever with signs of inflammation adjacent to the fracture line. Paraclinical tests were ordered, and he was started on piperacillin…	Staphylococcus haemolyticus	14	Resistance gene MecA/C	1	AS_11_088_301424034	Regarding case 11 (whose blood culture bottle yielded results after 3 days), Staphylococcus haemolyticus was isolated by MALDI-TOF and carried mecA/C resistance genes. The attached antibiogram is shown. The patient underwent surgery for a tibial fracture and non-invasive treatment of the forearm. Regarding treatment, what would be your therapeutic recommendation considering dose, interval, freque…	Staphylococcus haemolyticus	14	The Molecular panel reported the presence of the resistance gene MecA/C. The antibiogram shows susceptibility to chloramphenicol and Trimethoprim/Sulfamethoxazole. The antibiogram reports resistance to Azithromycin, Cipro, erythromycin, gentamicin, levofloxacin, oxacillin, and Penicillin G.	MDR	1	Vancomycin IV 15-20 mg/kg/dose every 8-12h initially (AUC dose) x 10-14d	31	Vancomycin IV 15-20 mg/kg/dose every 8-12h initially (AUC dose) x 10-14d	31	Onechoice	1		1
27/09/2024	https://docs.google.com/forms/d/e/1FAIpQLSdFCwUL2vI-2b7KJcDenR98OLjM2ng_9FUtoUWiTLJVQWClyg/viewform?usp=sf_link	AS_11_088_301424034	38175	50	16-20 years	4	PERU	Infectious Diseases	1	Case 11 (AS_088_301424034): An 83-year-old male patient with controlled type 2 diabetes was hospitalized following a traffic accident. He presented with an open fracture of the left tibia and an ipsilateral radius/ulna fracture. While awaiting surgery, he developed a fever with signs of inflammation adjacent to the fracture line. Paraclinical tests were ordered, and he was started on piperacillin…	Staphylococcus haemolyticus	14	Resistance gene MecA/C	1	AS_11_088_301424034	Regarding case 11 (whose blood culture bottle yielded results after 3 days), Staphylococcus haemolyticus was isolated by MALDI-TOF and carried mecA/C resistance genes. The attached antibiogram is shown. The patient underwent surgery for a tibial fracture and non-invasive treatment of the forearm. Regarding treatment, what would be your therapeutic recommendation considering dose, interval, freque…	Staphylococcus haemolyticus	14	The Molecular panel reported the presence of the resistance gene MecA/C. The antibiogram shows susceptibility to chloramphenicol and Trimethoprim/Sulfamethoxazole. The antibiogram reports resistance to Azithromycin, Cipro, erythromycin, gentamicin, levofloxacin, oxacillin, and Penicillin G.	MDR	1	Vancomycin IV 15-20 mg/kg/dose every 8-12h initially (AUC dose) x 10-14d	31	Vancomycin IV 15-20 mg/kg/dose every 8-12h initially (AUC dose) x 10-14d	31	Onechoice	1		1
27/09/2024	https://docs.google.com/forms/d/e/1FAIpQLSdFCwUL2vI-2b7KJcDenR98OLjM2ng_9FUtoUWiTLJVQWClyg/viewform?usp=sf_link	AS_11_088_301424034	40900	49	More than 20 years	5	PERU	Infectious Diseases	1	Case 11 (AS_088_301424034): An 83-year-old male patient with controlled type 2 diabetes was hospitalized following a traffic accident. He presented with an open fracture of the left tibia and an ipsilateral radius/ulna fracture. While awaiting surgery, he developed a fever with signs of inflammation adjacent to the fracture line. Paraclinical tests were ordered, and he was started on piperacillin…	Staphylococcus haemolyticus	14	Resistance gene MecA/C	1	AS_11_088_301424034	Regarding case 11 (whose blood culture bottle yielded results after 3 days), Staphylococcus haemolyticus was isolated by MALDI-TOF and carried mecA/C resistance genes. The attached antibiogram is shown. The patient underwent surgery for a tibial fracture and non-invasive treatment of the forearm. Regarding treatment, what would be your therapeutic recommendation considering dose, interval, freque…	Staphylococcus haemolyticus	14	The Molecular panel reported the presence of the resistance gene MecA/C. The antibiogram shows susceptibility to chloramphenicol and Trimethoprim/Sulfamethoxazole. The antibiogram reports resistance to Azithromycin, Cipro, erythromycin, gentamicin, levofloxacin, oxacillin, and Penicillin G.	MDR	1	Vancomycin IV 15-20 mg/kg/dose every 8-12h initially (AUC dose) x 10-14d	31	Vancomycin IV 15-20 mg/kg/dose every 8-12h initially (AUC dose) x 10-14d	31	Onechoice	1		1
27/09/2024	https://docs.google.com/forms/d/e/1FAIpQLSeqAH02g7DpSGaEfbSsJlqwkTpfDHOgzxkyPWMw7H7qd7PPmw/viewform?usp=sf_link	AS_12_106_301457660	26771	56	More than 20 years	5	PERU	Infectious Diseases	1	Case 12 (AS_106_301457660): A 93-year-old male patient is hospitalized for partial intestinal obstruction, with suspected colonic malignancy. He develops a fever during clinical studies, and empirical antibiotic treatment is initiated. Twenty hours after his blood culture sample is taken, an alarm is triggered on the incubator, and a FilmArray® Blood panel is performed. Two hours later, the attac…	Enterococcus faecalis	3	No resistance genes were detected	0	AS_12_106_301457660	Regarding case 12 (whose blood culture bottle yielded results after 3 days), Enterococcus faecalis was isolated by MALDI-TOF with no apparent resistance genes. The attached antibiogram is shown. The patient remains clinically stable. What would be your therapeutic recommendation considering dose, interval, frequency, and duration? (assuming the bacteremia is uncomplicated).	Enterococcus faecalis	3	No resistance genes were detected. The antibiogram shows susceptibility to ampicillin, chloramphenicol, linezolid, Penicillin G, teicoplanin, tetracycline, and vancomycin. The antibiogram shows intermediate results to Azithromycin and erythromycin. The antibiogram shows resistance to cipro, gentamicin, levofloxacin, and tetracycline.	Not MDR	0	Penicillin G 24 MU IV 24h x 7-14d	25	Penicillin G 24 MU IV 24h x 7-14d	25	Onechoice	1		1
27/09/2024	https://docs.google.com/forms/d/e/1FAIpQLSfsXKg8J-nYCneOld5Kzbxjaap_YGG00QEYUtrgCnkr9S2hNw/viewform?usp=sf_link	AS_13_158_301577745	1185	32	1-5 years	1	PERU	Infectious Diseases	1	Case 13 (AS_AS_158_301577745): A 74-year-old male patient submitted a sample for clinical analysis. He presented with renal lithiasis, lithotripsy, and a double-J stent. He had been experiencing a fever for three days and was started empirically on ceftriaxone. Thirty-nine hours after the blood culture sample was taken, an alarm was triggered on the incubator, and a FilmArray® Blood panel was per…	Escherichia coli	4	Resistance gene ESBL	1	AS_13_158_301577745	Regarding case 13 (whose blood culture bottle yielded results after 3 days), Escherichia coli was isolated by MALDI-TOF and was ESBL-positive. The attached antibiogram is shown. The patient remains clinically stable. What would be your therapeutic recommendation considering dose, interval, frequency, and duration? (assuming the bacteremia is uncomplicated).	Escherichia coli	4	The Molecular panel reported the presence of the resistance gene ESBL. The antibiogram shows susceptibility to amikacin, Cefoperazone/Sulbactam, ertapenem, imipenem/cilastatin, meropenem, and Piperacillin/tazobactam. The antibiogram shows intermediate results to Ampicillin/Sulbactam. The antibiogram reports resistance to amoxicillin, ampicillin, aztreonam, cefazolin, cefepime, cefixime, cefotaxim…	MDR	1	Ertapenem 1 g IV every 24 hours x 7-14 days	14	Ertapenem 1 g IV every 24 hours x 7-14 days	14	Onechoice	1		1
27/09/2024	https://docs.google.com/forms/d/e/1FAIpQLSfsXKg8J-nYCneOld5Kzbxjaap_YGG00QEYUtrgCnkr9S2hNw/viewform?usp=sf_link	AS_13_158_301577745	40900	49	More than 20 years	5	PERU	Infectious Diseases	1	Case 13 (AS_AS_158_301577745): A 74-year-old male patient submitted a sample for clinical analysis. He presented with renal lithiasis, lithotripsy, and a double-J stent. He had been experiencing a fever for three days and was started empirically on ceftriaxone. Thirty-nine hours after the blood culture sample was taken, an alarm was triggered on the incubator, and a FilmArray® Blood panel was per…	Escherichia coli	4	Resistance gene ESBL	1	AS_13_158_301577745	Regarding case 13 (whose blood culture bottle yielded results after 3 days), Escherichia coli was isolated by MALDI-TOF and was ESBL-positive. The attached antibiogram is shown. The patient remains clinically stable. What would be your therapeutic recommendation considering dose, interval, frequency, and duration? (assuming the bacteremia is uncomplicated).	Escherichia coli	4	The Molecular panel reported the presence of the resistance gene ESBL. The antibiogram shows susceptibility to amikacin, Cefoperazone/Sulbactam, ertapenem, imipenem/cilastatin, meropenem, and Piperacillin/tazobactam. The antibiogram shows intermediate results to Ampicillin/Sulbactam. The antibiogram reports resistance to amoxicillin, ampicillin, aztreonam, cefazolin, cefepime, cefixime, cefotaxim…	MDR	1	Ertapenem 1 g IV every 24 hours x 7-14 days	14	Ertapenem 1 g IV every 24 hours x 7-14 days	14	Onechoice	1		1
27/09/2024	https://docs.google.com/forms/d/e/1FAIpQLSc8vStGOzf37pj4JuHS26BD-gXrda_vKRIlo5G_qxD2Q-f2Dg/viewform?usp=sf_link	AS_14_220_301660986	1	38	More than 20 years	5	PERU	Infectious Diseases	1	Case 14 (AS_220_301660986): A 52-year-old male patient was hospitalized (with symptoms of a urinary tract infection, fever of 38 degrees Celsius, and initiated on empirical therapy with piperacillin-tazobactam). Twenty-nine hours after his blood culture sample was taken, an alarm was triggered on the incubator, and a FilmArray® Blood panel was performed. Two hours later, the attached image was re…	Escherichia coli	4	No resistance genes were detected	0	AS_14_220_301660986	Regarding case 14 (whose blood culture bottle yielded results after 3 days), Escherichia coli was isolated by MALDI-TOF with no apparent resistance genes. The attached antibiogram is shown. The patient is clinically stable. What would be your therapeutic recommendation considering dose, interval, frequency, and duration? (assuming the bacteremia is uncomplicated).	Escherichia coli	4	No resistance genes were found. The antibiogram shows susceptibility to amikacin, aztreonam, cefazolin, cefepime, cefixime, Cefoperazone/Sulbactam, cefotaxime, ceftazidime, ceftriaxone, cefuroxime, ertapenem, gentamicin, imipenem/cilastatin, meropenem, and Piperacillin/tazobactam. The antibiogram shows intermediate results to amoxicillin and Ampicillin/Sulbactam. The antibiogram reports resistanc…	Not MDR	0	Ceftriaxone 1-2 g IV every 12 hours x 7-14 days	7	Gentamicin 80 mg IV every 24 hours x 7-14 days	16	Onechoice	0	1	1	The dose of gentamicin in moderate to severe cases is 5 to 7 mg/kg weight every 24 hours (80 mg would be an insufficient dose).	Incorrect Antibiotic Choice, Incorrect Dosing or Interval	2
27/09/2024	https://docs.google.com/forms/d/e/1FAIpQLSc8vStGOzf37pj4JuHS26BD-gXrda_vKRIlo5G_qxD2Q-f2Dg/viewform?usp=sf_link	AS_14_220_301660986	38175	50	16-20 years	4	PERU	Infectious Diseases	1	Case 14 (AS_220_301660986): A 52-year-old male patient was hospitalized (with symptoms of a urinary tract infection, fever of 38 degrees Celsius, and initiated on empirical therapy with piperacillin-tazobactam). Twenty-nine hours after his blood culture sample was taken, an alarm was triggered on the incubator, and a FilmArray® Blood panel was performed. Two hours later, the attached image was re…	Escherichia coli	4	No resistance genes were detected	0	AS_14_220_301660986	Regarding case 14 (whose blood culture bottle yielded results after 3 days), Escherichia coli was isolated by MALDI-TOF with no apparent resistance genes. The attached antibiogram is shown. The patient is clinically stable. What would be your therapeutic recommendation considering dose, interval, frequency, and duration? (assuming the bacteremia is uncomplicated).	Escherichia coli	4	No resistance genes were found. The antibiogram shows susceptibility to amikacin, aztreonam, cefazolin, cefepime, cefixime, Cefoperazone/Sulbactam, cefotaxime, ceftazidime, ceftriaxone, cefuroxime, ertapenem, gentamicin, imipenem/cilastatin, meropenem, and Piperacillin/tazobactam. The antibiogram shows intermediate results to amoxicillin and Ampicillin/Sulbactam. The antibiogram reports resistanc…	Not MDR	0	Ceftriaxone 1-2 g IV every 12 hours x 7-14 days	7	Ceftriaxone 1-2 g IV every 12 hours x 7-14 days	7	Onechoice	1		1
27/09/2024	https://docs.google.com/forms/d/e/1FAIpQLSfa0oAyKEmojSLTfcmRID_GymbHkYSoBJOYjwzwz5fiwv9GYw/viewform?usp=sf_link	Case 15 (AS_243_301732244)	1418	60	16-20 years	4	PERU	Infectious Diseases	1	Case 15 (AS_243_301732244): A 61-year-old female patient is hospitalized (diagnosed with scleroderma, treated with corticosteroids, with a fever of 38°C for the past 9 days). Twelve hours after her blood culture sample was taken, an alarm was triggered on the incubator, and a FilmArray® Blood panel was performed. Two hours later, the attached image was reported. Based on this result, what therape…	Salmonella enterica group B	11	No resistance genes were detected	0	AS_15_243_301732244	Regarding case 15 (whose blood culture bottle yielded results after 3 days), Salmonella enterica group B was isolated by MALDI-TOF with no apparent resistance genes. The attached antibiogram is shown. The patient remains clinically stable. What would be your therapeutic recommendation considering dose, interval, frequency, and duration? (assuming the bacteremia is uncomplicated).	Salmonella enterica group B	11	No resistance genes were found. The antibiogram shows susceptibility to amoxicillin, ampicillin, Ampicillin/Sulbactam, aztreonam, cefepime, cefixime, Cefoperazone/Sulbactam, cefotaxime, ceftazidime, ceftriaxone, Cipro, ertapenem, imipenem/cilastatin, levofloxacin, meropenem, Piperacillin/tazobactam, and Trimethoprim/Sulfamethoxazole. The antibiogram reports resistance to amikacin, cefazolin, cefu…	Not MDR	0	Ceftriaxone 2g IV every 24 hours x 14 days	9	Ceftriaxone 2g IV every 24 hours x 14 days	9	Onechoice	1		1
27/09/2024	https://docs.google.com/forms/d/e/1FAIpQLSfa0oAyKEmojSLTfcmRID_GymbHkYSoBJOYjwzwz5fiwv9GYw/viewform?usp=sf_link	AS_15_243_301732244	16561	66	More than 20 years	5	PERU	Infectious Diseases	1	Case 15 (AS_243_301732244): A 61-year-old female patient is hospitalized (diagnosed with scleroderma, treated with corticosteroids, with a fever of 38°C for the past 9 days). Twelve hours after her blood culture sample was taken, an alarm was triggered on the incubator, and a FilmArray® Blood panel was performed. Two hours later, the attached image was reported. Based on this result, what therape…	Salmonella enterica group B	11	No resistance genes were detected	0	AS_15_243_301732244	Regarding case 15 (whose blood culture bottle yielded results after 3 days), Salmonella enterica group B was isolated by MALDI-TOF with no apparent resistance genes. The attached antibiogram is shown. The patient remains clinically stable. What would be your therapeutic recommendation considering dose, interval, frequency, and duration? (assuming the bacteremia is uncomplicated).	Salmonella enterica group B	11	No resistance genes were found. The antibiogram shows susceptibility to amoxicillin, ampicillin, Ampicillin/Sulbactam, aztreonam, cefepime, cefixime, Cefoperazone/Sulbactam, cefotaxime, ceftazidime, ceftriaxone, Cipro, ertapenem, imipenem/cilastatin, levofloxacin, meropenem, Piperacillin/tazobactam, and Trimethoprim/Sulfamethoxazole. The antibiogram reports resistance to amikacin, cefazolin, cefu…	Not MDR	0	Ceftriaxone 2g IV every 24 hours x 14 days	9	Ceftriaxone 2g IV every 24 hours x 14 days	9	Onechoice	1		1
27/09/2024	https://docs.google.com/forms/d/e/1FAIpQLSfa0oAyKEmojSLTfcmRID_GymbHkYSoBJOYjwzwz5fiwv9GYw/viewform?usp=sf_link	AS_15_243_301732244	24116	35	1-5 years	1	PERU	Infectious Diseases	1	Case 15 (AS_243_301732244): A 61-year-old female patient is hospitalized (diagnosed with scleroderma, treated with corticosteroids, with a fever of 38°C for the past 9 days). Twelve hours after her blood culture sample was taken, an alarm was triggered on the incubator, and a FilmArray® Blood panel was performed. Two hours later, the attached image was reported. Based on this result, what therape…	Salmonella enterica group B	11	No resistance genes were detected	0	AS_15_243_301732244	Regarding case 15 (whose blood culture bottle yielded results after 3 days), Salmonella enterica group B was isolated by MALDI-TOF with no apparent resistance genes. The attached antibiogram is shown. The patient remains clinically stable. What would be your therapeutic recommendation considering dose, interval, frequency, and duration? (assuming the bacteremia is uncomplicated).	Salmonella enterica group B	11	No resistance genes were found. The antibiogram shows susceptibility to amoxicillin, ampicillin, Ampicillin/Sulbactam, aztreonam, cefepime, cefixime, Cefoperazone/Sulbactam, cefotaxime, ceftazidime, ceftriaxone, Cipro, ertapenem, imipenem/cilastatin, levofloxacin, meropenem, Piperacillin/tazobactam, and Trimethoprim/Sulfamethoxazole. The antibiogram reports resistance to amikacin, cefazolin, cefu…	Not MDR	0	Ceftriaxone 2g IV every 24 hours x 14 days	9	Ceftriaxone 2g IV every 24 hours x 14 days	9	Onechoice	1		1
27/09/2024	https://docs.google.com/forms/d/e/1FAIpQLSfa0oAyKEmojSLTfcmRID_GymbHkYSoBJOYjwzwz5fiwv9GYw/viewform?usp=sf_link	AS_15_243_301732244	37940	38	1-5 years	1	PERU	Infectious Diseases	1	Case 15 (AS_243_301732244): A 61-year-old female patient is hospitalized (diagnosed with scleroderma, treated with corticosteroids, with a fever of 38°C for the past 9 days). Twelve hours after her blood culture sample was taken, an alarm was triggered on the incubator, and a FilmArray® Blood panel was performed. Two hours later, the attached image was reported. Based on this result, what therape…	Salmonella enterica group B	11	No resistance genes were detected	0	AS_15_243_301732244	Regarding case 15 (whose blood culture bottle yielded results after 3 days), Salmonella enterica group B was isolated by MALDI-TOF with no apparent resistance genes. The attached antibiogram is shown. The patient remains clinically stable. What would be your therapeutic recommendation considering dose, interval, frequency, and duration? (assuming the bacteremia is uncomplicated).	Salmonella enterica group B	11	No resistance genes were found. The antibiogram shows susceptibility to amoxicillin, ampicillin, Ampicillin/Sulbactam, aztreonam, cefepime, cefixime, Cefoperazone/Sulbactam, cefotaxime, ceftazidime, ceftriaxone, Cipro, ertapenem, imipenem/cilastatin, levofloxacin, meropenem, Piperacillin/tazobactam, and Trimethoprim/Sulfamethoxazole. The antibiogram reports resistance to amikacin, cefazolin, cefu…	Not MDR	0	Ceftriaxone 2g IV every 24 hours x 14 days	9	Ceftriaxone 2g IV every 24 hours x 14 days	9	Onechoice	1		1
27/09/2024	https://docs.google.com/forms/d/e/1FAIpQLSd5DQsApWQBYM1gVmh5wEx5RESlOF4tpdlY7wxGWmEdyH0XeA/viewform?usp=sf_link	AS_16_986_301757256	11235813	37	More than 20 years	5	PERU	Infectious Diseases	1	Case 16 (AS_986_301757256): A 64-year-old male cancer patient submits a sample for clinical analysis (with gallbladder cancer, severe jaundice, and fever). Eleven hours after the blood culture sample was taken, an alarm was triggered on the incubator, and a FilmArray® Blood panel was performed. Two hours later, the attached image was reported. Based on this result, what therapeutic option would y…	Escherichia coli	4	Resistance gene ESBL	1	AS_16_986_301757256	Regarding case 16 (whose blood culture bottle yielded results after 3 days), Escherichia coli was isolated by MALDI-TOF and was ESBL-positive. The attached antibiogram is shown. The patient remains clinically stable. What would be your therapeutic recommendation considering dose, interval, frequency, and duration? (assuming the bacteremia is uncomplicated).	Escherichia coli	4	The Molecular panel reported the presence of the resistance gene ESBL. The antibiogram shows susceptibility to amikacin, Cefoperazone/Sulbactam, ertapenem, gentamicin, imipenem/cilastatin, meropenem, and Piperacillin/tazobactam. The antibiogram reports resistance to amoxicillin, ampicillin, Ampicillin/Sulbactam, aztreonam, cefazolin, cefepime, cefixime, cefotaxime, ceftazidime, ceftriaxone, cefur…	MDR	1	Ertapenem 1g IV every 24h x 7-14d	14	Ertapenem 1g IV every 24h x 7-14d	14	Onechoice	1		1
27/09/2024	https://docs.google.com/forms/d/e/1FAIpQLSd5DQsApWQBYM1gVmh5wEx5RESlOF4tpdlY7wxGWmEdyH0XeA/viewform?usp=sf_link	AS_16_986_301757256	24116	35	1-5 years	1	PERU	Infectious Diseases	1	Case 16 (AS_986_301757256): A 64-year-old male cancer patient submits a sample for clinical analysis (with gallbladder cancer, severe jaundice, and fever). Eleven hours after the blood culture sample was taken, an alarm was triggered on the incubator, and a FilmArray® Blood panel was performed. Two hours later, the attached image was reported. Based on this result, what therapeutic option would y…	Escherichia coli	4	Resistance gene ESBL	1	AS_16_986_301757256	Regarding case 16 (whose blood culture bottle yielded results after 3 days), Escherichia coli was isolated by MALDI-TOF and was ESBL-positive. The attached antibiogram is shown. The patient remains clinically stable. What would be your therapeutic recommendation considering dose, interval, frequency, and duration? (assuming the bacteremia is uncomplicated).	Escherichia coli	4	The Molecular panel reported the presence of the resistance gene ESBL. The antibiogram shows susceptibility to amikacin, Cefoperazone/Sulbactam, ertapenem, gentamicin, imipenem/cilastatin, meropenem, and Piperacillin/tazobactam. The antibiogram reports resistance to amoxicillin, ampicillin, Ampicillin/Sulbactam, aztreonam, cefazolin, cefepime, cefixime, cefotaxime, ceftazidime, ceftriaxone, cefur…	MDR	1	Ertapenem 1g IV every 24h x 7-14d	14	Ertapenem 1g IV every 24h x 7-14d	14	Onechoice	1		1
27/09/2024	https://docs.google.com/forms/d/e/1FAIpQLSd5DQsApWQBYM1gVmh5wEx5RESlOF4tpdlY7wxGWmEdyH0XeA/viewform?usp=sf_link	AS_16_986_301757256	37940	38	1-5 years	1	PERU	Infectious Diseases	1	Case 16 (AS_986_301757256): A 64-year-old male cancer patient submits a sample for clinical analysis (with gallbladder cancer, severe jaundice, and fever). Eleven hours after the blood culture sample was taken, an alarm was triggered on the incubator, and a FilmArray® Blood panel was performed. Two hours later, the attached image was reported. Based on this result, what therapeutic option would y…	Escherichia coli	4	Resistance gene ESBL	1	AS_16_986_301757256	Regarding case 16 (whose blood culture bottle yielded results after 3 days), Escherichia coli was isolated by MALDI-TOF and was ESBL-positive. The attached antibiogram is shown. The patient remains clinically stable. What would be your therapeutic recommendation considering dose, interval, frequency, and duration? (assuming the bacteremia is uncomplicated).	Escherichia coli	4	The Molecular panel reported the presence of the resistance gene ESBL. The antibiogram shows susceptibility to amikacin, Cefoperazone/Sulbactam, ertapenem, gentamicin, imipenem/cilastatin, meropenem, and Piperacillin/tazobactam. The antibiogram reports resistance to amoxicillin, ampicillin, Ampicillin/Sulbactam, aztreonam, cefazolin, cefepime, cefixime, cefotaxime, ceftazidime, ceftriaxone, cefur…	MDR	1	Ertapenem 1g IV every 24h x 7-14d	14	Ertapenem 1g IV every 24h x 7-14d	14	Onechoice	1		1
27/09/2024	https://docs.google.com/forms/d/e/1FAIpQLSey5J7zjUhtY-K20-46ARquFdAXfIWGiN6y69yTBkUNtDB2ig/viewform?usp=sf_link	AS_17_2425_301813309	24116	35	1-5 years	1	PERU	Infectious Diseases	1	Case 17 (AS_2425_301813309): A 75-year-old male cancer patient was admitted through the emergency department (colon cancer on adjuvant therapy, with a 3-day history of fever). Eight hours after his blood culture sample was taken, an alarm was triggered on the incubator, and a FilmArray® Blood panel was performed. Two hours later, the attached image was reported. Based on this result, what therape…	Escherichia coli, Klebsiella oxytoca	5	Resistance gene ESBL	1	AS_17_2425_301813309	Regarding case 17 (whose blood culture bottle yielded results after 3 days), Escherichia coli and Klebsiella oxytoca were isolated by MALDI-TOF, with positive ESBL production. The attached antibiograms are shown. The patient remains clinically stable. What would be your therapeutic recommendation considering dose, interval, frequency, and duration? (assuming the bacteremia is uncomplicated).	Escherichia coli, Klebsiella oxytoca	5	The Molecular panel reported the presence of the resistance gene ESBL. The antibiogram for Escherichia coli shows susceptibility to amikacin, Cefoperazone/Sulbactam, ertapenem, gentamicin, meropenem, and Piperacillin/tazobactam. The antibiogram for Escherichia coli reports resistance to ampicillin, Ampicillin/Sulbactam, aztreonam, cefazolin, cefepime, cefixime, cefotaxime, ceftazidime, ceftriaxon…	MDR	1	Ertapenem 1 g IV every 24 hours x 7-14 days	14	Ertapenem 1 g IV every 24 hours x 7-14 days	14	Onechoice	1		1
27/09/2024	https://docs.google.com/forms/d/e/1FAIpQLSey5J7zjUhtY-K20-46ARquFdAXfIWGiN6y69yTBkUNtDB2ig/viewform?usp=sf_link	AS_17_2425_301813309	75674	34	1-5 years	1	PERU	Infectious Diseases	1	Case 17 (AS_2425_301813309): A 75-year-old male cancer patient was admitted through the emergency department (colon cancer on adjuvant therapy, with a 3-day history of fever). Eight hours after his blood culture sample was taken, an alarm was triggered on the incubator, and a FilmArray® Blood panel was performed. Two hours later, the attached image was reported. Based on this result, what therape…	Escherichia coli, Klebsiella oxytoca	5	Resistance gene ESBL	1	AS_17_2425_301813309	Regarding case 17 (whose blood culture bottle yielded results after 3 days), Escherichia coli and Klebsiella oxytoca were isolated by MALDI-TOF, with positive ESBL production. The attached antibiograms are shown. The patient remains clinically stable. What would be your therapeutic recommendation considering dose, interval, frequency, and duration? (assuming the bacteremia is uncomplicated).	Escherichia coli, Klebsiella oxytoca	5	The Molecular panel reported the presence of the resistance gene ESBL. The antibiogram for Escherichia coli shows susceptibility to amikacin, Cefoperazone/Sulbactam, ertapenem, gentamicin, meropenem, and Piperacillin/tazobactam. The antibiogram for Escherichia coli reports resistance to ampicillin, Ampicillin/Sulbactam, aztreonam, cefazolin, cefepime, cefixime, cefotaxime, ceftazidime, ceftriaxon…	MDR	1	Ertapenem 1 g IV every 24 hours x 7-14 days	14	Ertapenem 1 g IV every 24 hours x 7-14 days	14	Onechoice	1		1
27/09/2024	https://docs.google.com/forms/d/e/1FAIpQLSen8NZ4NRSDYziWV1lsHCDqvo4M8cXGO3gLI-eRNg-ErApgnw/viewform?usp=sf_link	AS_19_5374_301964981	1185	32	1-5 years	1	PERU	Infectious Diseases	1	Case 19 (AS_5374_301964981): A 72-year-old male patient, hospitalized (on dialysis, febrile, with no prior antibiotic treatment), presented with a blood culture sample that triggered an alarm on the incubator 20 hours after collection. A FilmArray® Blood panel was then performed. The attached image was reported 2 hours later. Based on this result, what therapeutic option would you recommend? Cons…	Enterobacter cloacae	1	Resistance gene ESBL	1	AS_19_5374_301964981	Regarding case 19 (whose blood culture bottle yielded results after 3 days), Enterobacter cloacae was isolated by MALDI-TOF and is ESBL positive; the attached antibiograms are shown. What would be your therapeutic recommendation considering dose, interval, frequency, and duration? (assuming the bacteremia is uncomplicated).	Enterobacter cloacae	1	The Molecular panel reported the presence of the resistance gene ESBL. The antibiogram shows susceptibility to amikacin, Cefoperazone/Sulbactam, ertapenem, imipenem/cilastatin, meropenem, and Trimethoprim/Sulfamethoxazole. The antibiogram reports resistance to Amoxicillin/clavulanate, ampicillin, Ampicillin/Sulbactam, aztreonam, cefazolin, cefepime, cefixime, cefotaxime, ceftazidime, ceftriaxone,…	MDR	1	Ertapenem 1g IV every 24h x 7-14d	14	Ertapenem 1g IV every 24h x 7-14d	14	Onechoice	1		1
27/09/2024	https://docs.google.com/forms/d/e/1FAIpQLSen8NZ4NRSDYziWV1lsHCDqvo4M8cXGO3gLI-eRNg-ErApgnw/viewform?usp=sf_link	AS_19_5374_301964981	26771	56	More than 20 years	5	PERU	Infectious Diseases	1	Case 19 (AS_5374_301964981): A 72-year-old male patient, hospitalized (on dialysis, febrile, with no prior antibiotic treatment), presented with a blood culture sample that triggered an alarm on the incubator 20 hours after collection. A FilmArray® Blood panel was then performed. The attached image was reported 2 hours later. Based on this result, what therapeutic option would you recommend? Cons…	Enterobacter cloacae	1	Resistance gene ESBL	1	AS_19_5374_301964981	Regarding case 19 (whose blood culture bottle yielded results after 3 days), Enterobacter cloacae was isolated by MALDI-TOF and is ESBL positive; the attached antibiograms are shown. What would be your therapeutic recommendation considering dose, interval, frequency, and duration? (assuming the bacteremia is uncomplicated).	Enterobacter cloacae	1	The Molecular panel reported the presence of the resistance gene ESBL. The antibiogram shows susceptibility to amikacin, Cefoperazone/Sulbactam, ertapenem, imipenem/cilastatin, meropenem, and Trimethoprim/Sulfamethoxazole. The antibiogram reports resistance to Amoxicillin/clavulanate, ampicillin, Ampicillin/Sulbactam, aztreonam, cefazolin, cefepime, cefixime, cefotaxime, ceftazidime, ceftriaxone,…	MDR	1	Ertapenem 1g IV every 24h x 7-14d	14	Ertapenem 1g IV every 24h x 7-14d	14	Onechoice	1		1
27/09/2024	https://docs.google.com/forms/d/e/1FAIpQLSfQ0xIwFOoijg_ldiwokGwJ_v9YKON3WvxbbRYdSlkQztyJyw/viewform?usp=sf_link	AS_20_069_301365681	1	38	More than 20 years	5	PERU	Infectious Diseases	1	Case 20 (AS_069_301365681): A 76-year-old male patient was hospitalized (with type 2 diabetes, diagnosed with benign prostatic hyperplasia, chronic portal vein thrombosis, and a 4-day history of fever, reaching 38.5°C on admission, treated with paracetamol). Eleven hours after his blood culture sample was taken, an alarm was triggered on the incubator, and a FilmArray® Blood panel was performed. …	Escherichia coli	4	Resistance gene ESBL	1	AS_20_069_301365681	Regarding case 20 (whose blood culture bottle yielded results after 3 days), Escherichia coli was isolated by MALDI-TOF and is ESBL-positive. The attached antibiogram is shown. The patient is clinically stable. What would be your therapeutic recommendation considering dose, interval, frequency, and duration? (assuming the bacteremia is uncomplicated).	Escherichia coli	4	The Molecular panel reported the presence of the resistance gene ESBL. The antibiogram shows susceptibility to Cefoperazone, ertapenem, imipenem/cilastatin, meropenem, and Trimethoprim/Sulfamethoxazole. The antibiogram reports resistance to amikacin, amoxicillin, ampicillin, Ampicillin/Sulbactam, aztreonam, cefazolin, cefepime, cefixime, cefotaxime, ceftazidime, ceftriaxone, cefuroxime, cipro, ge…	MDR	1	Ertapenem 1g IV every 24h x 7-14d	14	Ertapenem 1g IV every 24h x 7-14d	14	Onechoice	1		1
27/09/2024	https://docs.google.com/forms/d/e/1FAIpQLSfQ0xIwFOoijg_ldiwokGwJ_v9YKON3WvxbbRYdSlkQztyJyw/viewform?usp=sf_link	AS_20_069_301365681	11235813	37	More than 20 years	5	PERU	Infectious Diseases	1	Case 20 (AS_069_301365681): A 76-year-old male patient was hospitalized (with type 2 diabetes, diagnosed with benign prostatic hyperplasia, chronic portal vein thrombosis, and a 4-day history of fever, reaching 38.5°C on admission, treated with paracetamol). Eleven hours after his blood culture sample was taken, an alarm was triggered on the incubator, and a FilmArray® Blood panel was performed. …	Escherichia coli	4	Resistance gene ESBL	1	AS_20_069_301365681	Regarding case 20 (whose blood culture bottle yielded results after 3 days), Escherichia coli was isolated by MALDI-TOF and is ESBL-positive. The attached antibiogram is shown. The patient is clinically stable. What would be your therapeutic recommendation considering dose, interval, frequency, and duration? (assuming the bacteremia is uncomplicated).	Escherichia coli	4	The Molecular panel reported the presence of the resistance gene ESBL. The antibiogram shows susceptibility to Cefoperazone, ertapenem, imipenem/cilastatin, meropenem, and Trimethoprim/Sulfamethoxazole. The antibiogram reports resistance to amikacin, amoxicillin, ampicillin, Ampicillin/Sulbactam, aztreonam, cefazolin, cefepime, cefixime, cefotaxime, ceftazidime, ceftriaxone, cefuroxime, cipro, ge…	MDR	1	Ertapenem 1g IV every 24h x 7-14d	14	Ertapenem 1g IV every 24h x 7-14d	14	Onechoice	1		1
27/09/2024	https://docs.google.com/forms/d/e/1FAIpQLSfQ0xIwFOoijg_ldiwokGwJ_v9YKON3WvxbbRYdSlkQztyJyw/viewform?usp=sf_link	AS_20_069_301365681	37940	38	1-5 years	1	PERU	Infectious Diseases	1	Case 20 (AS_069_301365681): A 76-year-old male patient was hospitalized (with type 2 diabetes, diagnosed with benign prostatic hyperplasia, chronic portal vein thrombosis, and a 4-day history of fever, reaching 38.5°C on admission, treated with paracetamol). Eleven hours after his blood culture sample was taken, an alarm was triggered on the incubator, and a FilmArray® Blood panel was performed. …	Escherichia coli	4	Resistance gene ESBL	1	AS_20_069_301365681	Regarding case 20 (whose blood culture bottle yielded results after 3 days), Escherichia coli was isolated by MALDI-TOF and is ESBL-positive. The attached antibiogram is shown. The patient is clinically stable. What would be your therapeutic recommendation considering dose, interval, frequency, and duration? (assuming the bacteremia is uncomplicated).	Escherichia coli	4	The Molecular panel reported the presence of the resistance gene ESBL. The antibiogram shows susceptibility to Cefoperazone, ertapenem, imipenem/cilastatin, meropenem, and Trimethoprim/Sulfamethoxazole. The antibiogram reports resistance to amikacin, amoxicillin, ampicillin, Ampicillin/Sulbactam, aztreonam, cefazolin, cefepime, cefixime, cefotaxime, ceftazidime, ceftriaxone, cefuroxime, cipro, ge…	MDR	1	Ertapenem 1g IV every 24h x 7-14d	14	Ertapenem 1g IV every 24h x 7-14d	14	Onechoice	1		1
27/09/2024	https://docs.google.com/forms/d/e/1FAIpQLSfQ0xIwFOoijg_ldiwokGwJ_v9YKON3WvxbbRYdSlkQztyJyw/viewform?usp=sf_link	AS_20_069_301365681	40900	49	More than 20 years	5	PERU	Infectious Diseases	1	Case 20 (AS_069_301365681): A 76-year-old male patient was hospitalized (with type 2 diabetes, diagnosed with benign prostatic hyperplasia, chronic portal vein thrombosis, and a 4-day history of fever, reaching 38.5°C on admission, treated with paracetamol). Eleven hours after his blood culture sample was taken, an alarm was triggered on the incubator, and a FilmArray® Blood panel was performed. …	Escherichia coli	4	Resistance gene ESBL	1	AS_20_069_301365681	Regarding case 20 (whose blood culture bottle yielded results after 3 days), Escherichia coli was isolated by MALDI-TOF and is ESBL-positive. The attached antibiogram is shown. The patient is clinically stable. What would be your therapeutic recommendation considering dose, interval, frequency, and duration? (assuming the bacteremia is uncomplicated).	Escherichia coli	4	The Molecular panel reported the presence of the resistance gene ESBL. The antibiogram shows susceptibility to Cefoperazone, ertapenem, imipenem/cilastatin, meropenem, and Trimethoprim/Sulfamethoxazole. The antibiogram reports resistance to amikacin, amoxicillin, ampicillin, Ampicillin/Sulbactam, aztreonam, cefazolin, cefepime, cefixime, cefotaxime, ceftazidime, ceftriaxone, cefuroxime, cipro, ge…	MDR	1	Ertapenem 1g IV every 24h x 7-14d	14	Ertapenem 1g IV every 24h x 7-14d	14	Onechoice	1		1
27/09/2024	https://docs.google.com/forms/d/e/1FAIpQLSf-dG1QJA7DNbSksO_VWE-l6Y9GU1G7XkYhRM2jPsXKMifCBA/viewform?usp=sf_link	AS_21_085_301416568	16561	66	More than 20 years	5	PERU	Infectious Diseases	1	Case 21 (AS_085_301416568): A 55-year-old female patient, hospitalized with a history of kidney stones, presented to the emergency department with fever, nausea, vomiting, and lower back pain. Empirical antibiotic treatment was initiated due to suspected complicated urinary tract infection (UTI), and paraclinical tests were ordered. Sixteen hours after her blood culture sample was taken, an alarm…	Escherichia coli	4	No resistance genes were detected	0	AS_21_085_301416568	Regarding case 21 (whose blood culture bottle yielded results after 3 days), Escherichia coli was isolated by MALDI-TOF with no apparent resistance genes. The attached antibiogram is shown. The patient is recovering well. What would be your therapeutic recommendation considering dose, interval, frequency, and duration? (assuming the bacteremia is uncomplicated).	Escherichia coli	4	No resistance genes were found. The antibiogram shows susceptibility to amikacin, amoxicillin, ampicillin, Ampicillin/Sulbactam, aztreonam, cefazolin, cefepime, cefixime, Cefoperazone/Sulbactam, cefotaxime, ceftazidime, ceftriaxone, cefuroxime, imipenem/cilastatin, meropenem, Piperacillin/tazobactam, and Trimethoprim/Sulfamethoxazole. It also reports resistance to cipro, ertapenem, and levofloxac…	Not MDR	0	Ceftriaxone 1-2 g IV every 12 hours x 7-14 days	7	Ceftriaxone 1-2 g IV every 12 hours x 7-14 days	7	Onechoice	1		1
27/09/2024	https://docs.google.com/forms/d/e/1FAIpQLSf-dG1QJA7DNbSksO_VWE-l6Y9GU1G7XkYhRM2jPsXKMifCBA/viewform?usp=sf_link	AS_21_085_301416568	2704	37	More than 20 years	5	PERU	Infectious Diseases	1	Case 21 (AS_085_301416568): A 55-year-old female patient, hospitalized with a history of kidney stones, presented to the emergency department with fever, nausea, vomiting, and lower back pain. Empirical antibiotic treatment was initiated due to suspected complicated urinary tract infection (UTI), and paraclinical tests were ordered. Sixteen hours after her blood culture sample was taken, an alarm…	Escherichia coli	4	No resistance genes were detected	0	AS_21_085_301416568	Regarding case 21 (whose blood culture bottle yielded results after 3 days), Escherichia coli was isolated by MALDI-TOF with no apparent resistance genes. The attached antibiogram is shown. The patient is recovering well. What would be your therapeutic recommendation considering dose, interval, frequency, and duration? (assuming the bacteremia is uncomplicated).	Escherichia coli	4	No resistance genes were found. The antibiogram shows susceptibility to amikacin, amoxicillin, ampicillin, Ampicillin/Sulbactam, aztreonam, cefazolin, cefepime, cefixime, Cefoperazone/Sulbactam, cefotaxime, ceftazidime, ceftriaxone, cefuroxime, imipenem/cilastatin, meropenem, Piperacillin/tazobactam, and Trimethoprim/Sulfamethoxazole. It also reports resistance to cipro, ertapenem, and levofloxac…	Not MDR	0	Ceftriaxone 1-2 g IV every 12 hours x 7-14 days	7	Ceftriaxone 1-2 g IV every 12 hours x 7-14 days	7	Onechoice	1		1
27/09/2024	https://docs.google.com/forms/d/e/1FAIpQLSf-dG1QJA7DNbSksO_VWE-l6Y9GU1G7XkYhRM2jPsXKMifCBA/viewform?usp=sf_link	AS_21_085_301416568	38175	50	16-20 years	4	PERU	Infectious Diseases	1	Case 21 (AS_085_301416568): A 55-year-old female patient, hospitalized with a history of kidney stones, presented to the emergency department with fever, nausea, vomiting, and lower back pain. Empirical antibiotic treatment was initiated due to suspected complicated urinary tract infection (UTI), and paraclinical tests were ordered. Sixteen hours after her blood culture sample was taken, an alarm…	Escherichia coli	4	No resistance genes were detected	0	AS_21_085_301416568	Regarding case 21 (whose blood culture bottle yielded results after 3 days), Escherichia coli was isolated by MALDI-TOF with no apparent resistance genes. The attached antibiogram is shown. The patient is recovering well. What would be your therapeutic recommendation considering dose, interval, frequency, and duration? (assuming the bacteremia is uncomplicated).	Escherichia coli	4	No resistance genes were found. The antibiogram shows susceptibility to amikacin, amoxicillin, ampicillin, Ampicillin/Sulbactam, aztreonam, cefazolin, cefepime, cefixime, Cefoperazone/Sulbactam, cefotaxime, ceftazidime, ceftriaxone, cefuroxime, imipenem/cilastatin, meropenem, Piperacillin/tazobactam, and Trimethoprim/Sulfamethoxazole. It also reports resistance to cipro, ertapenem, and levofloxac…	Not MDR	0	Ceftriaxone 1-2 g IV every 12 hours x 7-14 days	7	Imipenem 500mg IV every 8h x 7-14d	18	Onechoice	0	2	1		For Both	6
27/09/2024	https://docs.google.com/forms/d/e/1FAIpQLScEzHIR0bfUibHzfA1KYFRWxT3bAx_8IuBW0gNLQsFtwmjv2w/viewform?usp=sf_link	AS_22_102_301447599	26771	56	More than 20 years	5	PERU	Infectious Diseases	1	Case 22 (AS_102_301447599): A 93-year-old male patient was admitted through the emergency department (treated with anticoagulants, with a blood culture for benign prostatic hyperplasia, presenting with a 4-day history of fever, nausea, and vomiting). Thirteen hours after his blood culture sample was taken, an alarm was triggered on the incubator, and a FilmArray® Blood panel was performed. Two ho…	Enterococcus faecalis	3	No resistance genes were detected	0	AS_22_102_301447599	Regarding case 22 (whose blood culture bottle yielded results after 3 days), Enterococcus faecalis was isolated by MALDI-TOF with no apparent resistance genes. The attached antibiograms are shown. The patient remains clinically stable. What would be your therapeutic recommendation considering dose, interval, frequency, and duration? (assuming the bacteremia is uncomplicated).	Enterococcus faecalis	3	No resistance genes were found. The antibiogram shows susceptibility to ampicillin, chloramphenicol, linezolid, penicillin G, teicoplanin, and vancomycin. The antibiogram reports resistance to cipro, gentamicin, levofloxacin, and tetracycline. The antibiogram shows intermediate results to azithromycin and erythromycin.	Not MDR	0	Penicillin G 24 MU IV 24h x 7-14d	25	Linezolid 600mg IV every 12h x 7d	21	Onechoice	0	1	1	"Bacteremia due to E fecalis VAN A/B negative, treatment of choice is Penicillin. Par answers correctly", "Gentamicin would not be the best option, although it could be an alternative if there are no other options and the starting point is urinary. But the dose should be higher 7 mg/kg weight/day."	Unnecessary Broad Spectrum	4
27/09/2024	https://docs.google.com/forms/d/e/1FAIpQLScEzHIR0bfUibHzfA1KYFRWxT3bAx_8IuBW0gNLQsFtwmjv2w/viewform?usp=sf_link	AS_22_102_301447599	40900	49	More than 20 years	5	PERU	Infectious Diseases	1	Case 22 (AS_102_301447599): A 93-year-old male patient was admitted through the emergency department (treated with anticoagulants, with a blood culture for benign prostatic hyperplasia, presenting with a 4-day history of fever, nausea, and vomiting). Thirteen hours after his blood culture sample was taken, an alarm was triggered on the incubator, and a FilmArray® Blood panel was performed. Two ho…	Enterococcus faecalis	3	No resistance genes were detected	0	AS_22_102_301447599	Regarding case 22 (whose blood culture bottle yielded results after 3 days), Enterococcus faecalis was isolated by MALDI-TOF with no apparent resistance genes. The attached antibiograms are shown. The patient remains clinically stable. What would be your therapeutic recommendation considering dose, interval, frequency, and duration? (assuming the bacteremia is uncomplicated).	Enterococcus faecalis	3	No resistance genes were found. The antibiogram shows susceptibility to ampicillin, chloramphenicol, linezolid, penicillin G, teicoplanin, and vancomycin. The antibiogram reports resistance to cipro, gentamicin, levofloxacin, and tetracycline. The antibiogram shows intermediate results to azithromycin and erythromycin.	Not MDR	0	Penicillin G 24 MU IV 24h x 7-14d	25	Penicillin G 24 MU IV 24h x 7-14d	25	Onechoice	1		1
27/09/2024	https://docs.google.com/forms/d/e/1FAIpQLScXJN0pTUThL4WWI-SHkz8k5YqczjRubsTXKcJLxPkMkb2zWQ/viewform?usp=sf_link	AS_23_113_301469566	1185	32	1-5 years	1	PERU	Infectious Diseases	1	Case 23 (AS_113_301469566): A 26-year-old female patient is hospitalized (with a 10-day history of fever, some anorexia, and constipation). At 14 hours after her blood culture sample was taken, an alarm was triggered on the incubator, and a FilmArray® Blood panel was performed. Two hours later, the attached image was reported. Based on this result, what therapeutic option would you recommend? Con…	Salmonella typhi	12	No resistance genes were detected	0	AS_23_113_301469566	Regarding case 23 (whose blood culture bottle yielded results after 3 days), Salmonella typhi was isolated by MALDI-TOF with no apparent resistance genes. The attached antibiogram is shown. The patient remains clinically stable. What would be your therapeutic recommendation considering dose, interval, frequency, and duration? (assuming the bacteremia is uncomplicated).	Salmonella typhi	12	No resistance genes were found. The antibiogram shows susceptibility to amoxicillin, ampicillin, Ampicillin/Sulbactam, aztreonam, cefepime, cefixime, Cefoperazone/Sulbactam, cefotaxime, ceftazidime, ceftriaxone, ertapenem, imipenem/cilastatin, meropenem, Piperacillin/tazobactam, and Trimethoprim/Sulfamethoxazole. The antibiogram reports resistance to amikacin, cefazolin, cefuroxime, and gentamici…	Not MDR	0	Ceftriaxone 2 g IV 24h x 14d	9	Ciprofloxacin 200 mg IV every 12 hours x 7-14 days	11	Onechoice	0	1	1	"Salmonella spp. BLE Negative, the treatment of choice is Ceftriaxone, two pairs respond the same to Arkstone and also the dose of Ciprofloxcin is suboptimal for bacteremia"	Incorrect Antibiotic Choice, Incorrect Dosing or Interval	2
27/09/2024	https://docs.google.com/forms/d/e/1FAIpQLScXJN0pTUThL4WWI-SHkz8k5YqczjRubsTXKcJLxPkMkb2zWQ/viewform?usp=sf_link	AS_23_113_301469566	2704	37	More than 20 years	5	PERU	Infectious Diseases	1	Case 23 (AS_113_301469566): A 26-year-old female patient is hospitalized (with a 10-day history of fever, some anorexia, and constipation). At 14 hours after her blood culture sample was taken, an alarm was triggered on the incubator, and a FilmArray® Blood panel was performed. Two hours later, the attached image was reported. Based on this result, what therapeutic option would you recommend? Con…	Salmonella typhi	12	No resistance genes were detected	0	AS_23_113_301469566	Regarding case 23 (whose blood culture bottle yielded results after 3 days), Salmonella typhi was isolated by MALDI-TOF with no apparent resistance genes. The attached antibiogram is shown. The patient remains clinically stable. What would be your therapeutic recommendation considering dose, interval, frequency, and duration? (assuming the bacteremia is uncomplicated).	Salmonella typhi	12	No resistance genes were found. The antibiogram shows susceptibility to amoxicillin, ampicillin, Ampicillin/Sulbactam, aztreonam, cefepime, cefixime, Cefoperazone/Sulbactam, cefotaxime, ceftazidime, ceftriaxone, ertapenem, imipenem/cilastatin, meropenem, Piperacillin/tazobactam, and Trimethoprim/Sulfamethoxazole. The antibiogram reports resistance to amikacin, cefazolin, cefuroxime, and gentamici…	Not MDR	0	Ceftriaxone 2 g IV 24h x 14d	9	Ceftriaxone 2 g IV 24h x 14d	9	Onechoice	1		1
27/09/2024	https://docs.google.com/forms/d/e/1FAIpQLScXJN0pTUThL4WWI-SHkz8k5YqczjRubsTXKcJLxPkMkb2zWQ/viewform?usp=sf_link	AS_23_113_301469566	40900	49	More than 20 years	5	PERU	Infectious Diseases	1	Case 23 (AS_113_301469566): A 26-year-old female patient is hospitalized (with a 10-day history of fever, some anorexia, and constipation). At 14 hours after her blood culture sample was taken, an alarm was triggered on the incubator, and a FilmArray® Blood panel was performed. Two hours later, the attached image was reported. Based on this result, what therapeutic option would you recommend? Con…	Salmonella typhi	12	No resistance genes were detected	0	AS_23_113_301469566	Regarding case 23 (whose blood culture bottle yielded results after 3 days), Salmonella typhi was isolated by MALDI-TOF with no apparent resistance genes. The attached antibiogram is shown. The patient remains clinically stable. What would be your therapeutic recommendation considering dose, interval, frequency, and duration? (assuming the bacteremia is uncomplicated).	Salmonella typhi	12	No resistance genes were found. The antibiogram shows susceptibility to amoxicillin, ampicillin, Ampicillin/Sulbactam, aztreonam, cefepime, cefixime, Cefoperazone/Sulbactam, cefotaxime, ceftazidime, ceftriaxone, ertapenem, imipenem/cilastatin, meropenem, Piperacillin/tazobactam, and Trimethoprim/Sulfamethoxazole. The antibiogram reports resistance to amikacin, cefazolin, cefuroxime, and gentamici…	Not MDR	0	Ceftriaxone 2 g IV 24h x 14d	9	Ceftriaxone 2 g IV 24h x 14d	9	Onechoice	1		1
27/09/2024	https://docs.google.com/forms/d/e/1FAIpQLScXJN0pTUThL4WWI-SHkz8k5YqczjRubsTXKcJLxPkMkb2zWQ/viewform?usp=sf_link	AS_23_113_301469566	83239	49	More than 20 years	5	PERU	Other Specialties	0	Case 23 (AS_113_301469566): A 26-year-old female patient is hospitalized (with a 10-day history of fever, some anorexia, and constipation). At 14 hours after her blood culture sample was taken, an alarm was triggered on the incubator, and a FilmArray® Blood panel was performed. Two hours later, the attached image was reported. Based on this result, what therapeutic option would you recommend? Con…	Salmonella typhi	12	No resistance genes were detected	0	AS_23_113_301469566	Regarding case 23 (whose blood culture bottle yielded results after 3 days), Salmonella typhi was isolated by MALDI-TOF with no apparent resistance genes. The attached antibiogram is shown. The patient remains clinically stable. What would be your therapeutic recommendation considering dose, interval, frequency, and duration? (assuming the bacteremia is uncomplicated).	Salmonella typhi	12	No resistance genes were found. The antibiogram shows susceptibility to amoxicillin, ampicillin, Ampicillin/Sulbactam, aztreonam, cefepime, cefixime, Cefoperazone/Sulbactam, cefotaxime, ceftazidime, ceftriaxone, ertapenem, imipenem/cilastatin, meropenem, Piperacillin/tazobactam, and Trimethoprim/Sulfamethoxazole. The antibiogram reports resistance to amikacin, cefazolin, cefuroxime, and gentamici…	Not MDR	0	Ceftriaxone 2 g IV 24h x 14d	9	Ciprofloxacin 200 mg IV every 12 hours x 7-14 days	11	Onechoice	0	1	1	"Salmonella spp. BLE Negative, the treatment of choice is Ceftriaxone, two pairs respond the same to Arkstone and also the dose of Ciprofloxcin is suboptimal for bacteremia"	Incorrect Antibiotic Choice, Incorrect Dosing or Interval	2
27/09/2024	https://docs.google.com/forms/d/e/1FAIpQLSdVhvFloUUc09MISk6PaxxMSEAk6m_djpZiK_jW-_UK0gyyDA/viewform?usp=sf_link	AS_24_117_301466976	24116	35	1-5 years	1	PERU	Infectious Diseases	1	Case 24 (AS_117_301466976): An 89-year-old female patient with a history of diverticulosis was hospitalized for biliary stenosis following ERCP. An external biliary diversion was placed. She was discharged for follow-up and biliary surgery. While at home, she developed a fever of 38.2 °C and presented to the emergency department. Empirical antibiotic coverage was initiated, and testing began. At …	Pseudomonas aeruginosa	9	No resistance genes were detected	0	AS_24_117_301466976	Regarding case 24 (whose blood culture bottle yielded results after 3 days), Pseudomonas aeruginosa was isolated by MALDI-TOF with no apparent resistance genes. The attached antibiogram is shown. The patient remains clinically stable. What would be your therapeutic recommendation considering dose, interval, frequency, and duration? (assuming the bacteremia is uncomplicated).	Pseudomonas aeruginosa	9	No resistance genes were found. The antibiogram shows susceptibility to aztreonam, cefepime, Cefoperazone/Sulbactam, ceftazidime, avycaz, Ceftolozane-tazobactam, cipro, Fosfomycin, imipenem/cilastatin, levofloxacin, meropenem, and Piperacillin/tazobactam. The antibiogram reports resistance to cefotaxime and ceftriaxone.	Not MDR	0	Ceftazidime 2 g IV every 8 hours x 7-14 days	5	Ceftazidime 2 g IV every 8 hours x 7-14 days	5	Onechoice	1		1
27/09/2024	https://docs.google.com/forms/d/e/1FAIpQLScLlH7BarxwD-QeZ8_o_T4jor1XVMLxBSQOf5f2gRhfaCWwwg/viewform?usp=sf_link	AS_25_167_301599716	37940	38	1-5 years	1	PERU	Infectious Diseases	1	Case 25 (AS_167_301599716): A 78-year-old male patient submitted a blood culture sample for clinical analysis (with benign prostatic hyperplasia, a Foley catheter in place while awaiting surgery, fever, and slightly cloudy urine, currently treated with meropenem). Seven hours after the sample was taken for blood culture, an alarm was triggered on the incubator, and a FilmArray® Blood panel was pe…	Klebsiella pneumoniae	7	Resistance gene CTM-X ESBL	1	AS_25_167_301599716	Regarding case 25 (whose blood culture bottle yielded results after 3 days), Klebsiella pneumoniae was isolated by MALDI-TOF and is ESBL-positive; the attached antibiogram is shown. The patient is clinically stable. What would be your therapeutic recommendation considering dose, interval, frequency, and duration? (assuming the bacteremia is uncomplicated).	Klebsiella pneumoniae	7	The Molecular panel reported the presence of the resistance gene CTX-M ESBL. The antibiogram shows susceptibility to amikacin, Cefoperazone/Sulbactam, ertapenem, gentamicin, imipenem/cilastatin, meropenem, Piperacillin/tazobactam, and Trimethoprim/Sulfamethoxazole. The antibiogram reports resistance to amoxicillin, ampicillin, Ampicillin/Sulbactam, aztreonam, cefazolin, cefepime, cefixime, cefota…	MDR	1	Ertapenem 1g IV every 24 hours x 7-14 days	14	Ertapenem 1g IV every 24 hours x 7-14 days	14	Onechoice	1		1
27/09/2024	https://docs.google.com/forms/d/e/1FAIpQLScLlH7BarxwD-QeZ8_o_T4jor1XVMLxBSQOf5f2gRhfaCWwwg/viewform?usp=sf_link	AS_25_167_301599716	88366	29	1-5 years	1	PERU	Infectious Diseases	1	Case 25 (AS_167_301599716): A 78-year-old male patient submitted a blood culture sample for clinical analysis (with benign prostatic hyperplasia, a Foley catheter in place while awaiting surgery, fever, and slightly cloudy urine, currently treated with meropenem). Seven hours after the sample was taken for blood culture, an alarm was triggered on the incubator, and a FilmArray® Blood panel was pe…	Klebsiella pneumoniae	7	Resistance gene CTM-X ESBL	1	AS_25_167_301599716	Regarding case 25 (whose blood culture bottle yielded results after 3 days), Klebsiella pneumoniae was isolated by MALDI-TOF and is ESBL-positive; the attached antibiogram is shown. The patient is clinically stable. What would be your therapeutic recommendation considering dose, interval, frequency, and duration? (assuming the bacteremia is uncomplicated).	Klebsiella pneumoniae	7	The Molecular panel reported the presence of the resistance gene CTX-M ESBL. The antibiogram shows susceptibility to amikacin, Cefoperazone/Sulbactam, ertapenem, gentamicin, imipenem/cilastatin, meropenem, Piperacillin/tazobactam, and Trimethoprim/Sulfamethoxazole. The antibiogram reports resistance to amoxicillin, ampicillin, Ampicillin/Sulbactam, aztreonam, cefazolin, cefepime, cefixime, cefota…	MDR	1	Ertapenem 1g IV every 24 hours x 7-14 days	14	Ertapenem 1g IV every 24 hours x 7-14 days	14	Onechoice	1		1
27/09/2024	https://docs.google.com/forms/d/e/1FAIpQLSfeghNPM7Qi7kFEmfyFGQfFBLfEfp-UrJN7giwWexqI-vCMqQ/viewform?usp=sf_link	AS_26_183_301624595	1	38	More than 20 years	5	PERU	Infectious Diseases	1	Case 26 (AS_183_301624595): A 51-year-old female patient submitted a sample for clinical analysis (fever of 38°C for 11 days). Fourteen hours after the blood culture sample was taken, an alarm was triggered on the incubator, and a FilmArray® Blood panel was performed. Two hours later, the attached image was reported. Based on this result, what therapeutic option would you recommend? Consider the …	Salmonella typhi	12	No resistance genes were detected	0	AS_26_183_301624595	Regarding case 26 (whose blood culture bottle yielded results after 3 days), Salmonella typhi was isolated by MALDI-TOF with no apparent presence of resistance genes. The attached antibiogram is shown. The patient remains clinically stable, but still febrile. What would be your therapeutic recommendation considering dose, interval, frequency, and duration? (assuming the bacteremia is uncomplicate…	Salmonella typhi	12	No resistance genes were found. The antibiogram shows susceptibility to amoxicillin, ampicillin, Ampicillin/Sulbactam, aztreonam, cefepime, cefixime, Cefoperazone/Sulbactam, cefotaxime, ceftazidime, ceftriaxone, ertapenem, imipenem/cilastatin, meropenem, Piperacillin/tazobactam, and Trimethoprim/Sulfamethoxazole. The antibiogram reports resistance to amikacin, cefazolin, cefuroxime, and gentamici…	Not MDR	0	Ceftriaxone 2g IV every 24h x 14d	9	Ceftriaxone 2g IV every 24h x 14d	9	Onechoice	1		1
27/09/2024	https://docs.google.com/forms/d/e/1FAIpQLSfeghNPM7Qi7kFEmfyFGQfFBLfEfp-UrJN7giwWexqI-vCMqQ/viewform?usp=sf_link	AS_26_183_301624595	1418	60	16-20 years	4	PERU	Infectious Diseases	1	Case 26 (AS_183_301624595): A 51-year-old female patient submitted a sample for clinical analysis (fever of 38°C for 11 days). Fourteen hours after the blood culture sample was taken, an alarm was triggered on the incubator, and a FilmArray® Blood panel was performed. Two hours later, the attached image was reported. Based on this result, what therapeutic option would you recommend? Consider the …	Salmonella typhi	12	No resistance genes were detected	0	AS_26_183_301624595	Regarding case 26 (whose blood culture bottle yielded results after 3 days), Salmonella typhi was isolated by MALDI-TOF with no apparent presence of resistance genes. The attached antibiogram is shown. The patient remains clinically stable, but still febrile. What would be your therapeutic recommendation considering dose, interval, frequency, and duration? (assuming the bacteremia is uncomplicate…	Salmonella typhi	12	No resistance genes were found. The antibiogram shows susceptibility to amoxicillin, ampicillin, Ampicillin/Sulbactam, aztreonam, cefepime, cefixime, Cefoperazone/Sulbactam, cefotaxime, ceftazidime, ceftriaxone, ertapenem, imipenem/cilastatin, meropenem, Piperacillin/tazobactam, and Trimethoprim/Sulfamethoxazole. The antibiogram reports resistance to amikacin, cefazolin, cefuroxime, and gentamici…	Not MDR	0	Ceftriaxone 2g IV every 24h x 14d	9	Ceftriaxone 2g IV every 24h x 14d	9	Onechoice	1		1
27/09/2024	https://docs.google.com/forms/d/e/1FAIpQLSfeghNPM7Qi7kFEmfyFGQfFBLfEfp-UrJN7giwWexqI-vCMqQ/viewform?usp=sf_link	AS_26_183_301624595	16561	66	More than 20 years	5	PERU	Infectious Diseases	1	Case 26 (AS_183_301624595): A 51-year-old female patient submitted a sample for clinical analysis (fever of 38°C for 11 days). Fourteen hours after the blood culture sample was taken, an alarm was triggered on the incubator, and a FilmArray® Blood panel was performed. Two hours later, the attached image was reported. Based on this result, what therapeutic option would you recommend? Consider the …	Salmonella typhi	12	No resistance genes were detected	0	AS_26_183_301624595	Regarding case 26 (whose blood culture bottle yielded results after 3 days), Salmonella typhi was isolated by MALDI-TOF with no apparent presence of resistance genes. The attached antibiogram is shown. The patient remains clinically stable, but still febrile. What would be your therapeutic recommendation considering dose, interval, frequency, and duration? (assuming the bacteremia is uncomplicate…	Salmonella typhi	12	No resistance genes were found. The antibiogram shows susceptibility to amoxicillin, ampicillin, Ampicillin/Sulbactam, aztreonam, cefepime, cefixime, Cefoperazone/Sulbactam, cefotaxime, ceftazidime, ceftriaxone, ertapenem, imipenem/cilastatin, meropenem, Piperacillin/tazobactam, and Trimethoprim/Sulfamethoxazole. The antibiogram reports resistance to amikacin, cefazolin, cefuroxime, and gentamici…	Not MDR	0	Ceftriaxone 2g IV every 24h x 14d	9	Ceftriaxone 2g IV every 24h x 14d	9	Onechoice	1		1
27/09/2024	https://docs.google.com/forms/d/e/1FAIpQLSdB5_VCpAANCp0sJBEKyIxcuoTLWWmHR7KUmEwYHxPW48NiXQ/viewform?usp=sf_link	AS_27_213_301645659	26771	56	More than 20 years	5	PERU	Infectious Diseases	1	Case 27 (AS_213_301645659): A 64-year-old male patient was hospitalized (colon cancer with liver metastasis, presenting with a fever of 39.5 °C of unknown origin). Fifteen hours after his blood culture sample was taken, an alarm was triggered on the incubator, and a FilmArray® Blood panel was performed. Two hours later, the attached image was reported. Based on this result, what therapeutic optio…	Escherichia coli	4	Resistance gene CTM-X ESBL	1	AS_27_213_301645659	Regarding case 27 (whose blood culture bottle yielded results after 3 days), Escherichia coli was isolated by MALDI-TOF and was ESBL-positive. The attached antibiogram is shown. The patient remains clinically stable. What would be your therapeutic recommendation considering dose, interval, frequency, and duration? (assuming the bacteremia is uncomplicated).	Escherichia coli	4	The Molecular panel reported the presence of the resistance gene CTX-M ESBL. The antibiogram shows susceptibility to amikacin, Cefoperazone/Sulbactam, ertapenem, gentamicin, imipenem/cilastatin, meropenem, and Piperacillin/tazobactam. The antibiogram reports resistance to amoxicillin, ampicillin, Ampicillin/Sulbactam, aztreonam, cefazolin, cefepime, cefixime, cefotaxime, ceftazidime, ceftriaxone,…	MDR	1	Ertapenem 1 g IV every 24 hours x 7-14 days	14	Ertapenem 1 g IV every 24 hours x 7-14 days	14	Onechoice	1		1
27/09/2024	https://docs.google.com/forms/d/e/1FAIpQLSdB5_VCpAANCp0sJBEKyIxcuoTLWWmHR7KUmEwYHxPW48NiXQ/viewform?usp=sf_link	AS_27_213_301645659	56	56	More than 20 years	5	PERU	Infectious Diseases	1	Case 27 (AS_213_301645659): A 64-year-old male patient was hospitalized (colon cancer with liver metastasis, presenting with a fever of 39.5 °C of unknown origin). Fifteen hours after his blood culture sample was taken, an alarm was triggered on the incubator, and a FilmArray® Blood panel was performed. Two hours later, the attached image was reported. Based on this result, what therapeutic optio…	Escherichia coli	4	Resistance gene CTM-X ESBL	1	AS_27_213_301645659	Regarding case 27 (whose blood culture bottle yielded results after 3 days), Escherichia coli was isolated by MALDI-TOF and was ESBL-positive. The attached antibiogram is shown. The patient remains clinically stable. What would be your therapeutic recommendation considering dose, interval, frequency, and duration? (assuming the bacteremia is uncomplicated).	Escherichia coli	4	The Molecular panel reported the presence of the resistance gene CTX-M ESBL. The antibiogram shows susceptibility to amikacin, Cefoperazone/Sulbactam, ertapenem, gentamicin, imipenem/cilastatin, meropenem, and Piperacillin/tazobactam. The antibiogram reports resistance to amoxicillin, ampicillin, Ampicillin/Sulbactam, aztreonam, cefazolin, cefepime, cefixime, cefotaxime, ceftazidime, ceftriaxone,…	MDR	1	Ertapenem 1 g IV every 24 hours x 7-14 days	14	Tigecycline 200mg loading dose, then 100mg IV every 12h x 7-14d	29	Onechoice	0	1	1	"Klebsiella pneumonia CTX-M positive and ESBL phenotype and sensitive to Ertapenem, in addition to a couple agree with Arkstone and Tigecycline would not be indicated in Bacteremia despite showing sensitivity"	Incorrect Antibiotic Choice	1
27/09/2024	https://docs.google.com/forms/d/e/1FAIpQLSdB5_VCpAANCp0sJBEKyIxcuoTLWWmHR7KUmEwYHxPW48NiXQ/viewform?usp=sf_link	AS_27_213_301645659	72281	33	1-5 years	1	PERU	Infectious Diseases	1	Case 27 (AS_213_301645659): A 64-year-old male patient was hospitalized (colon cancer with liver metastasis, presenting with a fever of 39.5 °C of unknown origin). Fifteen hours after his blood culture sample was taken, an alarm was triggered on the incubator, and a FilmArray® Blood panel was performed. Two hours later, the attached image was reported. Based on this result, what therapeutic optio…	Escherichia coli	4	Resistance gene CTM-X ESBL	1	AS_27_213_301645659	Regarding case 27 (whose blood culture bottle yielded results after 3 days), Escherichia coli was isolated by MALDI-TOF and was ESBL-positive. The attached antibiogram is shown. The patient remains clinically stable. What would be your therapeutic recommendation considering dose, interval, frequency, and duration? (assuming the bacteremia is uncomplicated).	Escherichia coli	4	The Molecular panel reported the presence of the resistance gene CTX-M ESBL. The antibiogram shows susceptibility to amikacin, Cefoperazone/Sulbactam, ertapenem, gentamicin, imipenem/cilastatin, meropenem, and Piperacillin/tazobactam. The antibiogram reports resistance to amoxicillin, ampicillin, Ampicillin/Sulbactam, aztreonam, cefazolin, cefepime, cefixime, cefotaxime, ceftazidime, ceftriaxone,…	MDR	1	Ertapenem 1 g IV every 24 hours x 7-14 days	14	Ertapenem 1 g IV every 24 hours x 7-14 days	14	Onechoice	1		1
27/09/2024	https://docs.google.com/forms/d/e/1FAIpQLSchx6wmzzOyf08aFVD3pv01-QqBU8j88XT5d8Sc1iwKYlx6TA/viewform?usp=sf_link	AS_28_235_301714483	1	38	More than 20 years	5	PERU	Infectious Diseases	1	Case 28 (AS_235_301714483): A 43-year-old female patient admitted to the clinic (UTI with oral intolerance) underwent clinical examinations. Twelve hours after her blood culture sample was taken, an alarm was triggered on the incubator, and a FilmArray® Blood panel was performed. Two hours later, the attached image was reported. Based on this result, what therapeutic option would you recommend? C…	Escherichia coli	4	No resistance genes were detected	0	AS_28_235_301714483	Regarding case 28 (whose blood culture bottle yielded results after 3 days), Escherichia coli was isolated by MALDI-TOF with no apparent presence of resistance genes. The attached antibiogram is shown. What would be your therapeutic recommendation considering dose, interval, frequency, and duration? (assuming the bacteremia is uncomplicated).	Escherichia coli	4	No resistance genes were found. The antibiogram shows susceptibility to amikacin, amoxicillin, ampicillin, Ampicillin/Sulbactam, aztreonam, cefazolin, cefepime, cefixime, Cefoperazone/Sulbactam, cefotaxime, ceftazidime, Avycaz, ceftriaxone, cefuroxime, ertapenem, gentamicin, imipenem/cilastatin, meropenem, Piperacillin/tazobactam, and Trimethoprim/Sulfamethoxazole. It also reports intermediate re…	Not MDR	0	Ceftriaxone 1-2 g IV every 12 hours x 7-14 days	7	Ceftriaxone 1-2 g IV every 12 hours x 7-14 days	7	Onechoice	1		1
27/09/2024	https://docs.google.com/forms/d/e/1FAIpQLSchx6wmzzOyf08aFVD3pv01-QqBU8j88XT5d8Sc1iwKYlx6TA/viewform?usp=sf_link	AS_28_235_301714483	11235813	37	More than 20 years	5	PERU	Infectious Diseases	1	Case 28 (AS_235_301714483): A 43-year-old female patient admitted to the clinic (UTI with oral intolerance) underwent clinical examinations. Twelve hours after her blood culture sample was taken, an alarm was triggered on the incubator, and a FilmArray® Blood panel was performed. Two hours later, the attached image was reported. Based on this result, what therapeutic option would you recommend? C…	Escherichia coli	4	No resistance genes were detected	0	AS_28_235_301714483	Regarding case 28 (whose blood culture bottle yielded results after 3 days), Escherichia coli was isolated by MALDI-TOF with no apparent presence of resistance genes. The attached antibiogram is shown. What would be your therapeutic recommendation considering dose, interval, frequency, and duration? (assuming the bacteremia is uncomplicated).	Escherichia coli	4	No resistance genes were found. The antibiogram shows susceptibility to amikacin, amoxicillin, ampicillin, Ampicillin/Sulbactam, aztreonam, cefazolin, cefepime, cefixime, Cefoperazone/Sulbactam, cefotaxime, ceftazidime, Avycaz, ceftriaxone, cefuroxime, ertapenem, gentamicin, imipenem/cilastatin, meropenem, Piperacillin/tazobactam, and Trimethoprim/Sulfamethoxazole. It also reports intermediate re…	Not MDR	0	Ceftriaxone 1-2 g IV every 12 hours x 7-14 days	7	Ceftriaxone 1-2 g IV every 12 hours x 7-14 days	7	Onechoice	1		1
27/09/2024	https://docs.google.com/forms/d/e/1FAIpQLSchx6wmzzOyf08aFVD3pv01-QqBU8j88XT5d8Sc1iwKYlx6TA/viewform?usp=sf_link	AS_28_235_301714483	2704	37	More than 20 years	5	PERU	Infectious Diseases	1	Case 28 (AS_235_301714483): A 43-year-old female patient admitted to the clinic (UTI with oral intolerance) underwent clinical examinations. Twelve hours after her blood culture sample was taken, an alarm was triggered on the incubator, and a FilmArray® Blood panel was performed. Two hours later, the attached image was reported. Based on this result, what therapeutic option would you recommend? C…	Escherichia coli	4	No resistance genes were detected	0	AS_28_235_301714483	Regarding case 28 (whose blood culture bottle yielded results after 3 days), Escherichia coli was isolated by MALDI-TOF with no apparent presence of resistance genes. The attached antibiogram is shown. What would be your therapeutic recommendation considering dose, interval, frequency, and duration? (assuming the bacteremia is uncomplicated).	Escherichia coli	4	No resistance genes were found. The antibiogram shows susceptibility to amikacin, amoxicillin, ampicillin, Ampicillin/Sulbactam, aztreonam, cefazolin, cefepime, cefixime, Cefoperazone/Sulbactam, cefotaxime, ceftazidime, Avycaz, ceftriaxone, cefuroxime, ertapenem, gentamicin, imipenem/cilastatin, meropenem, Piperacillin/tazobactam, and Trimethoprim/Sulfamethoxazole. It also reports intermediate re…	Not MDR	0	Ceftriaxone 1-2 g IV every 12 hours x 7-14 days	7	Ceftriaxone 1-2 g IV every 12 hours x 7-14 days	7	Onechoice	1		1
27/09/2024	https://docs.google.com/forms/d/e/1FAIpQLSfyJTfdoDUJRpEOvUNgEPdRz0Nhx6q_YYaoknDalCSYOv898g/viewform?usp=sf_link	AS_29_4300_301888476	24116	35	1-5 years	1	PERU	Infectious Diseases	1	Case 29 (AS_4300_301888476): An 88-year-old male patient admitted to the clinic (awaiting surgery for benign prostatic hyperplasia, with a Foley catheter in place, presenting with fever and altered mental status) experienced an alarm on the incubator 12 hours after his blood culture sample was taken, prompting a FilmArray® Blood panel. The attached image was reported 2 hours later. Based on this …	Klebsiella pneumoniae	7	No resistance genes were detected	0	AS_29_4300_301888476	Regarding case 29 (whose blood culture bottle yielded results after 3 days), Klebsiella pneumoniae was isolated by MALDI-TOF with no apparent presence of resistance genes. The attached antibiogram is shown. The patient is clinically stable. What would be your therapeutic recommendation considering dose, interval, frequency, and duration? (assuming the bacteremia is uncomplicated).	Klebsiella pneumoniae	7	No resistance genes were found.The antibiogram shows susceptibility to amikacin, Amoxicillin/clavulanate, Ampicillin/Sulbactam, aztreonam, cefazolin, cefepime, cefixime, Cefoperazone/Sulbactam, cefotaxime, ceftazidime, ceftriaxone, cefuroxime, cipro, ertapenem, gentamicin, imipenem/cilastatin, levofloxacin, meropenem, Piperacillin/tazobactam, and Trimethoprim/Sulfamethoxazole. The antibiogram rep…	Not MDR	0	Ceftriaxone 1-2 g IV every 12 hours x 7-14 days	7	Ceftriaxone 1-2 g IV every 12 hours x 7-14 days	7	Onechoice	1		1
27/09/2024	https://docs.google.com/forms/d/e/1FAIpQLSfyJTfdoDUJRpEOvUNgEPdRz0Nhx6q_YYaoknDalCSYOv898g/viewform?usp=sf_link	AS_29_4300_301888476	38175	50	16-20 years	4	PERU	Infectious Diseases	1	Case 29 (AS_4300_301888476): An 88-year-old male patient admitted to the clinic (awaiting surgery for benign prostatic hyperplasia, with a Foley catheter in place, presenting with fever and altered mental status) experienced an alarm on the incubator 12 hours after his blood culture sample was taken, prompting a FilmArray® Blood panel. The attached image was reported 2 hours later. Based on this …	Klebsiella pneumoniae	7	No resistance genes were detected	0	AS_29_4300_301888476	Regarding case 29 (whose blood culture bottle yielded results after 3 days), Klebsiella pneumoniae was isolated by MALDI-TOF with no apparent presence of resistance genes. The attached antibiogram is shown. The patient is clinically stable. What would be your therapeutic recommendation considering dose, interval, frequency, and duration? (assuming the bacteremia is uncomplicated).	Klebsiella pneumoniae	7	No resistance genes were found.The antibiogram shows susceptibility to amikacin, Amoxicillin/clavulanate, Ampicillin/Sulbactam, aztreonam, cefazolin, cefepime, cefixime, Cefoperazone/Sulbactam, cefotaxime, ceftazidime, ceftriaxone, cefuroxime, cipro, ertapenem, gentamicin, imipenem/cilastatin, levofloxacin, meropenem, Piperacillin/tazobactam, and Trimethoprim/Sulfamethoxazole. The antibiogram rep…	Not MDR	0	Ceftriaxone 1-2 g IV every 12 hours x 7-14 days	7	Meropenem 1g IV every 8h x 7d	22	Onechoice	0	1	1	"Klebsiella pneumoniae CTX-M negative and Carbapemenase negative, the treatment of choice is Ceftriaxone"	Unnecessary Broad Spectrum, Carbapenem overuse	5
27/09/2024	https://docs.google.com/forms/d/e/1FAIpQLSfyJTfdoDUJRpEOvUNgEPdRz0Nhx6q_YYaoknDalCSYOv898g/viewform?usp=sf_link	AS_29_4300_301888476	40900	49	More than 20 years	5	PERU	Infectious Diseases	1	Case 29 (AS_4300_301888476): An 88-year-old male patient admitted to the clinic (awaiting surgery for benign prostatic hyperplasia, with a Foley catheter in place, presenting with fever and altered mental status) experienced an alarm on the incubator 12 hours after his blood culture sample was taken, prompting a FilmArray® Blood panel. The attached image was reported 2 hours later. Based on this …	Klebsiella pneumoniae	7	No resistance genes were detected	0	AS_29_4300_301888476	Regarding case 29 (whose blood culture bottle yielded results after 3 days), Klebsiella pneumoniae was isolated by MALDI-TOF with no apparent presence of resistance genes. The attached antibiogram is shown. The patient is clinically stable. What would be your therapeutic recommendation considering dose, interval, frequency, and duration? (assuming the bacteremia is uncomplicated).	Klebsiella pneumoniae	7	No resistance genes were found.The antibiogram shows susceptibility to amikacin, Amoxicillin/clavulanate, Ampicillin/Sulbactam, aztreonam, cefazolin, cefepime, cefixime, Cefoperazone/Sulbactam, cefotaxime, ceftazidime, ceftriaxone, cefuroxime, cipro, ertapenem, gentamicin, imipenem/cilastatin, levofloxacin, meropenem, Piperacillin/tazobactam, and Trimethoprim/Sulfamethoxazole. The antibiogram rep…	Not MDR	0	Ceftriaxone 1-2 g IV every 12 hours x 7-14 days	7	Gentamicin 160mg IV every 24h x 7d	15	Onechoice	0	1	1	"E coli CTX-M negative and ESBL phenotype negative and sensitive to cephalosporins, the treatment of choice is Beta-lactam, in addition to a couple agree with Arkstone and gentamicin would not be indicated in Bacteremia as a monodrug despite it showing sensitivity and the dose is suboptimal.", "Gentamicin would not be the best option, although it could be an alternative if there are no other opti…	Incorrect Antibiotic Choice, Incorrect Dosing or Interval	2
27/09/2024	https://docs.google.com/forms/d/e/1FAIpQLScEy3m9SaaeyWKA6WIEKrbrJaGUVsEtpDuoZTYmhF9eukWW3Q/viewform?usp=sf_link	AS_30_5102_301952835	1	38	More than 20 years	5	PERU	Infectious Diseases	1	Case 30 (AS_5102_301952835): A 72-year-old female patient was admitted to the ICU (with rheumatoid arthritis and urosepsis, for which she received multiple courses of antibiotics). Upon discharge from the ICU, while recovering from polyneuropathy, she developed a fever and sedimenty urine. Paraclinical tests were performed. Twelve hours after her blood culture sample was taken, an alarm was trigg…	Pseudomonas aeruginosa	9	No resistance genes were detected	0	AS_30_5102_301952835	Regarding case 30 (in which Pseudomonas aeruginosa was isolated from the blood culture bottle by MALDI-TOF with no apparent presence of resistance genes), the attached antibiogram is shown. The patient is clinically stable. What would be your therapeutic recommendation considering dose, interval, frequency, and duration?	Pseudomonas aeruginosa	9	No resistance genes were found.The antibiogram shows susceptibility to cefepime, Cefoperazone/Sulbactam, avycaz, Ceftolozane-tazobactam, and imipenem/cilastatin. The antibiogram reports resistance to aztreonam, cefotaxime, ceftazidime, ceftriaxone, cipro, and levofloxacin. The antibiogram shows intermediate results to meropenem and Piperacillin/tazobactam.	Not MDR	0	Ciprofloxacin 400 mg IV every 8 hours x 7-14 days	10	Amikacin 1g IV every 24h x 7d	32	Onechoice	0	2	1	A Pseudomonas aureuginosa that does not produce beta-lactams is isolated and it is plausible to choose	For Both	6
27/09/2024	https://docs.google.com/forms/d/e/1FAIpQLScEy3m9SaaeyWKA6WIEKrbrJaGUVsEtpDuoZTYmhF9eukWW3Q/viewform?usp=sf_link	AS_30_5102_301952835	11235813	37	More than 20 years	5	PERU	Infectious Diseases	1	Case 30 (AS_5102_301952835): A 72-year-old female patient was admitted to the ICU (with rheumatoid arthritis and urosepsis, for which she received multiple courses of antibiotics). Upon discharge from the ICU, while recovering from polyneuropathy, she developed a fever and sedimenty urine. Paraclinical tests were performed. Twelve hours after her blood culture sample was taken, an alarm was trigg…	Pseudomonas aeruginosa	9	No resistance genes were detected	0	AS_30_5102_301952835	Regarding case 30 (in which Pseudomonas aeruginosa was isolated from the blood culture bottle by MALDI-TOF with no apparent presence of resistance genes), the attached antibiogram is shown. The patient is clinically stable. What would be your therapeutic recommendation considering dose, interval, frequency, and duration?	Pseudomonas aeruginosa	9	No resistance genes were found.The antibiogram shows susceptibility to cefepime, Cefoperazone/Sulbactam, avycaz, Ceftolozane-tazobactam, and imipenem/cilastatin. The antibiogram reports resistance to aztreonam, cefotaxime, ceftazidime, ceftriaxone, cipro, and levofloxacin. The antibiogram shows intermediate results to meropenem and Piperacillin/tazobactam.	Not MDR	0	Ciprofloxacin 400 mg IV every 8 hours x 7-14 days	10	Levofloxacin 750mg IV every 24h x 7-14d	20	Onechoice	0	2	1	Both indications would be correct: giving CIprofloxacin 400 mg iv every 8 hours or Levofloxacin 750 mg iv every 24 hours.	For Both	6
27/09/2024	https://docs.google.com/forms/d/e/1FAIpQLScEy3m9SaaeyWKA6WIEKrbrJaGUVsEtpDuoZTYmhF9eukWW3Q/viewform?usp=sf_link	AS_30_5102_301952835	1418	60	16-20 years	4	PERU	Infectious Diseases	1	Case 30 (AS_5102_301952835): A 72-year-old female patient was admitted to the ICU (with rheumatoid arthritis and urosepsis, for which she received multiple courses of antibiotics). Upon discharge from the ICU, while recovering from polyneuropathy, she developed a fever and sedimenty urine. Paraclinical tests were performed. Twelve hours after her blood culture sample was taken, an alarm was trigg…	Pseudomonas aeruginosa	9	No resistance genes were detected	0	AS_30_5102_301952835	Regarding case 30 (in which Pseudomonas aeruginosa was isolated from the blood culture bottle by MALDI-TOF with no apparent presence of resistance genes), the attached antibiogram is shown. The patient is clinically stable. What would be your therapeutic recommendation considering dose, interval, frequency, and duration?	Pseudomonas aeruginosa	9	No resistance genes were found.The antibiogram shows susceptibility to cefepime, Cefoperazone/Sulbactam, avycaz, Ceftolozane-tazobactam, and imipenem/cilastatin. The antibiogram reports resistance to aztreonam, cefotaxime, ceftazidime, ceftriaxone, cipro, and levofloxacin. The antibiogram shows intermediate results to meropenem and Piperacillin/tazobactam.	Not MDR	0	Ciprofloxacin 400 mg IV every 8 hours x 7-14 days	10	Amikacin 1g IV every 24h x 7d	32	Onechoice	0	2	1	Both indications would be correct: giving CIprofloxacin 400 mg iv every 8 hours or Levofloxacin 750 mg iv every 24 hours.	For Both	6
27/09/2024	https://docs.google.com/forms/d/e/1FAIpQLScEy3m9SaaeyWKA6WIEKrbrJaGUVsEtpDuoZTYmhF9eukWW3Q/viewform?usp=sf_link	AS_30_5102_301952835	2704	37	More than 20 years	5	PERU	Infectious Diseases	1	Case 30 (AS_5102_301952835): A 72-year-old female patient was admitted to the ICU (with rheumatoid arthritis and urosepsis, for which she received multiple courses of antibiotics). Upon discharge from the ICU, while recovering from polyneuropathy, she developed a fever and sedimenty urine. Paraclinical tests were performed. Twelve hours after her blood culture sample was taken, an alarm was trigg…	Pseudomonas aeruginosa	9	No resistance genes were detected	0	AS_30_5102_301952835	Regarding case 30 (in which Pseudomonas aeruginosa was isolated from the blood culture bottle by MALDI-TOF with no apparent presence of resistance genes), the attached antibiogram is shown. The patient is clinically stable. What would be your therapeutic recommendation considering dose, interval, frequency, and duration?	Pseudomonas aeruginosa	9	No resistance genes were found.The antibiogram shows susceptibility to cefepime, Cefoperazone/Sulbactam, avycaz, Ceftolozane-tazobactam, and imipenem/cilastatin. The antibiogram reports resistance to aztreonam, cefotaxime, ceftazidime, ceftriaxone, cipro, and levofloxacin. The antibiogram shows intermediate results to meropenem and Piperacillin/tazobactam.	Not MDR	0	Ciprofloxacin 400 mg IV every 8 hours x 7-14 days	10	Ciprofloxacin 400 mg IV every 8 hours x 7-14 days	10	Onechoice	1		1
27/09/2024	https://docs.google.com/forms/d/e/1FAIpQLSf53Xs3H030SQINDgHfqzedXXlkR5YWG9Ul2-4-k3Qd6bAa5g/viewform?usp=sf_link	AS_31_5207_301958193	24116	35	1-5 years	1	PERU	Infectious Diseases	1	Case 31 (AS_5207_301958193): A 79-year-old female patient (from a rural area, self-sufficient, with no apparent comorbidities) was admitted with a 5-day history of fever, nonspecific abdominal pain, and vomiting. Paraclinical tests were ordered. At 16 hours after her blood culture sample was taken, an alarm was triggered on the incubator, and a FilmArray® Blood panel was performed. Two hours late…	Streptococcus equi sub sp. zooepidemicus	16	No resistance genes were detected	0	AS_31_5207_301958193	Regarding case 31 (whose blood culture bottle yielded results after 3 days), Streptococcus equi subsp. zooepidemicus was isolated by MALDI-TOF with no apparent resistance genes. The attached antibiogram is shown. The patient is clinically stable. What would be your therapeutic recommendation considering dose, interval, frequency, and duration? (assuming the bacteremia is uncomplicated).	Streptococcus equi sub sp. zooepidemicus	16	No resistance genes were found. The antibiogram shows susceptibility to Amoxicillin/clavulanate, Azithromycin, cefixime, cefotaxime, ceftriaxone, chloramphenicol, Cipro, Clindamycin, erythromycin, levofloxacin, linezolid, moxifloxacin, penicillin G, teicoplanin, tetracycline, and vancomycin. The antibiogram reports resistance to Trimethoprim/Sulfamethoxazole.	Not MDR	0	Penicillin G 24 MU in continuous IV infusion over 24 hours x 7-14 days	24	Penicillin G 24 MU in continuous IV infusion over 24 hours x 7-14 days	24	Onechoice	1		1
27/09/2024	https://docs.google.com/forms/d/e/1FAIpQLSf53Xs3H030SQINDgHfqzedXXlkR5YWG9Ul2-4-k3Qd6bAa5g/viewform?usp=sf_link	AS_31_5207_301958193	2704	37	More than 20 years	5	PERU	Infectious Diseases	1	Case 31 (AS_5207_301958193): A 79-year-old female patient (from a rural area, self-sufficient, with no apparent comorbidities) was admitted with a 5-day history of fever, nonspecific abdominal pain, and vomiting. Paraclinical tests were ordered. At 16 hours after her blood culture sample was taken, an alarm was triggered on the incubator, and a FilmArray® Blood panel was performed. Two hours late…	Streptococcus equi sub sp. zooepidemicus	16	No resistance genes were detected	0	AS_31_5207_301958193	Regarding case 31 (whose blood culture bottle yielded results after 3 days), Streptococcus equi subsp. zooepidemicus was isolated by MALDI-TOF with no apparent resistance genes. The attached antibiogram is shown. The patient is clinically stable. What would be your therapeutic recommendation considering dose, interval, frequency, and duration? (assuming the bacteremia is uncomplicated).	Streptococcus equi sub sp. zooepidemicus	16	No resistance genes were found. The antibiogram shows susceptibility to Amoxicillin/clavulanate, Azithromycin, cefixime, cefotaxime, ceftriaxone, chloramphenicol, Cipro, Clindamycin, erythromycin, levofloxacin, linezolid, moxifloxacin, penicillin G, teicoplanin, tetracycline, and vancomycin. The antibiogram reports resistance to Trimethoprim/Sulfamethoxazole.	Not MDR	0	Penicillin G 24 MU in continuous IV infusion over 24 hours x 7-14 days	24	Penicillin G 24 MU in continuous IV infusion over 24 hours x 7-14 days	24	Onechoice	1		1
27/09/2024	https://docs.google.com/forms/d/e/1FAIpQLSf53Xs3H030SQINDgHfqzedXXlkR5YWG9Ul2-4-k3Qd6bAa5g/viewform?usp=sf_link	AS_31_5207_301958193	40900	49	More than 20 years	5	PERU	Infectious Diseases	1	Case 31 (AS_5207_301958193): A 79-year-old female patient (from a rural area, self-sufficient, with no apparent comorbidities) was admitted with a 5-day history of fever, nonspecific abdominal pain, and vomiting. Paraclinical tests were ordered. At 16 hours after her blood culture sample was taken, an alarm was triggered on the incubator, and a FilmArray® Blood panel was performed. Two hours late…	Streptococcus equi sub sp. zooepidemicus	16	No resistance genes were detected	0	AS_31_5207_301958193	Regarding case 31 (whose blood culture bottle yielded results after 3 days), Streptococcus equi subsp. zooepidemicus was isolated by MALDI-TOF with no apparent resistance genes. The attached antibiogram is shown. The patient is clinically stable. What would be your therapeutic recommendation considering dose, interval, frequency, and duration? (assuming the bacteremia is uncomplicated).	Streptococcus equi sub sp. zooepidemicus	16	No resistance genes were found. The antibiogram shows susceptibility to Amoxicillin/clavulanate, Azithromycin, cefixime, cefotaxime, ceftriaxone, chloramphenicol, Cipro, Clindamycin, erythromycin, levofloxacin, linezolid, moxifloxacin, penicillin G, teicoplanin, tetracycline, and vancomycin. The antibiogram reports resistance to Trimethoprim/Sulfamethoxazole.	Not MDR	0	Penicillin G 24 MU in continuous IV infusion over 24 hours x 7-14 days	24	Penicillin G 24 MU in continuous IV infusion over 24 hours x 7-14 days	24	Onechoice	1		1
27/09/2024	https://docs.google.com/forms/d/e/1FAIpQLSfXch78JHtr58WVQRnI0tNA-24gA0tCRwPOBIuBD_Ou_FXwCg/viewform?usp=sf_link	AS_32_111_301464514	1418	60	16-20 years	4	PERU	Infectious Diseases	1	Case 32 (AS_111_301464514): A 48-year-old female patient hospitalized in the ICU presented with status epilepticus. She was receiving supportive care, intubated for protective mechanical ventilation, and had a central venous catheter (CVC) and Foley catheter inserted. She developed a fever with no apparent source. Laboratory tests were ordered. Ten hours after her blood culture sample was taken, …	Klebsiella pneumoniae	7	Resistance gene CTM-X ESBL	1	AS_32_111_301464514	Regarding case 32 (whose blood culture bottle yielded results after 3 days), Klebsiella pneumoniae was isolated by MALDI-TOF and is ESBL-positive. The attached antibiogram is shown. The patient is clinically stable. What would be your therapeutic recommendation considering dose, interval, frequency, and duration? (assuming the bacteremia is uncomplicated).	Klebsiella pneumoniae	7	The Molecular panel reported the presence of the resistance gene CTX-M ESBL. The antibiogram shows susceptibility to amikacin, Cefoperazone/Sulbactam, cipro, ertapenem, gentamicin, imipenem/cilastatin, levofloxacin, meropenem, Piperacillin/tazobactam, and Trimethoprim/Sulfamethoxazole. The antibiogram reports resistance to amoxicillin, ampicillin, Ampicillin/Sulbactam, aztreonam, cefazolin, cefep…	MDR	1	Ertapenem 1g IV every 24h x 7-14d	14	Piperacillin/tazobactam 4.5g IV every 8h x 7-14d	27	Onechoice	0	1	1	"K. pneumonia CTX-M positive and also ESBL positive for the phenotype, the treatment of choice is Carbapenem despite sensitivity to Pip/tazo. A couple agree with Arktone"	Incorrect Antibiotic Choice	1
27/09/2024	https://docs.google.com/forms/d/e/1FAIpQLSfXch78JHtr58WVQRnI0tNA-24gA0tCRwPOBIuBD_Ou_FXwCg/viewform?usp=sf_link	AS_32_111_301464514	2704	37	More than 20 years	5	PERU	Infectious Diseases	1	Case 32 (AS_111_301464514): A 48-year-old female patient hospitalized in the ICU presented with status epilepticus. She was receiving supportive care, intubated for protective mechanical ventilation, and had a central venous catheter (CVC) and Foley catheter inserted. She developed a fever with no apparent source. Laboratory tests were ordered. Ten hours after her blood culture sample was taken, …	Klebsiella pneumoniae	7	Resistance gene CTM-X ESBL	1	AS_32_111_301464514	Regarding case 32 (whose blood culture bottle yielded results after 3 days), Klebsiella pneumoniae was isolated by MALDI-TOF and is ESBL-positive. The attached antibiogram is shown. The patient is clinically stable. What would be your therapeutic recommendation considering dose, interval, frequency, and duration? (assuming the bacteremia is uncomplicated).	Klebsiella pneumoniae	7	The Molecular panel reported the presence of the resistance gene CTX-M ESBL. The antibiogram shows susceptibility to amikacin, Cefoperazone/Sulbactam, cipro, ertapenem, gentamicin, imipenem/cilastatin, levofloxacin, meropenem, Piperacillin/tazobactam, and Trimethoprim/Sulfamethoxazole. The antibiogram reports resistance to amoxicillin, ampicillin, Ampicillin/Sulbactam, aztreonam, cefazolin, cefep…	MDR	1	Ertapenem 1g IV every 24h x 7-14d	14	Ertapenem 1g IV every 24h x 7-14d	14	Onechoice	1		1
27/09/2024	https://docs.google.com/forms/d/e/1FAIpQLSdgiOaXcaVhdOEVYgXrxUHzWKFubnAqnTpQGBgNykGQ3lhTAQ/viewform?usp=sf_link	AS_33_145_301556130	2704	37	More than 20 years	5	PERU	Infectious Diseases	1	Case 33 (AS_145_301556130): An 81-year-old female patient admitted to the clinic (with a 5-day history of fever, diagnosed with mild/moderate COVID-19, with a central venous catheter (CVC) due to difficulty accessing venous access) experienced an alarm on the incubator two hours after her blood culture sample was taken, prompting a FilmArray® Blood panel. The attached image was reported two hours…	Escherichia coli	4	No resistance genes were detected	0	AS_33_145_301556130	Regarding case 33 (whose blood culture bottle yielded results after 3 days), Escherichia coli was isolated by MALDI-TOF with no apparent presence of resistance genes. The attached antibiogram is shown. The central venous catheter (CVC) was removed, and the patient remained clinically stable. What would be your therapeutic recommendation considering dose, interval, frequency, and duration? (assumi…	Escherichia coli	4	No resistance genes were found. The antibiogram shows susceptibility to amikacin, amoxicillin, ampicillin, Ampicillin/Sulbactam, aztreonam, cefazolin, cefepime, cefixime, Cefoperazone/Sulbactam, cefotaxime, ceftazidime, Avycaz, ceftriaxone, cefuroxime, ertapenem, gentamicin, imipenem/cilastatin, meropenem, Piperacillin/tazobactam, and Trimethoprim/Sulfamethoxazole. Also, it reports intermediate r…	Not MDR	0	Ceftriaxone 1-2 g IV every 12 hours x 7-14 days	7	Ceftriaxone 1-2 g IV every 12 hours x 7-14 days	7	Onechoice	1		1
27/09/2024	https://docs.google.com/forms/d/e/1FAIpQLSdgiOaXcaVhdOEVYgXrxUHzWKFubnAqnTpQGBgNykGQ3lhTAQ/viewform?usp=sf_link	AS_33_145_301556130	37940	38	1-5 years	1	PERU	Infectious Diseases	1	Case 33 (AS_145_301556130): An 81-year-old female patient admitted to the clinic (with a 5-day history of fever, diagnosed with mild/moderate COVID-19, with a central venous catheter (CVC) due to difficulty accessing venous access) experienced an alarm on the incubator two hours after her blood culture sample was taken, prompting a FilmArray® Blood panel. The attached image was reported two hours…	Escherichia coli	4	No resistance genes were detected	0	AS_33_145_301556130	Regarding case 33 (whose blood culture bottle yielded results after 3 days), Escherichia coli was isolated by MALDI-TOF with no apparent presence of resistance genes. The attached antibiogram is shown. The central venous catheter (CVC) was removed, and the patient remained clinically stable. What would be your therapeutic recommendation considering dose, interval, frequency, and duration? (assumi…	Escherichia coli	4	No resistance genes were found. The antibiogram shows susceptibility to amikacin, amoxicillin, ampicillin, Ampicillin/Sulbactam, aztreonam, cefazolin, cefepime, cefixime, Cefoperazone/Sulbactam, cefotaxime, ceftazidime, Avycaz, ceftriaxone, cefuroxime, ertapenem, gentamicin, imipenem/cilastatin, meropenem, Piperacillin/tazobactam, and Trimethoprim/Sulfamethoxazole. Also, it reports intermediate r…	Not MDR	0	Ceftriaxone 1-2 g IV every 12 hours x 7-14 days	7	Ceftriaxone 1-2 g IV every 12 hours x 7-14 days	7	Onechoice	1		1
27/09/2024	https://docs.google.com/forms/d/e/1FAIpQLSdgiOaXcaVhdOEVYgXrxUHzWKFubnAqnTpQGBgNykGQ3lhTAQ/viewform?usp=sf_link	AS_33_145_301556130	38431	50	More than 20 years	5	PERU	Other Specialties	0	Case 33 (AS_145_301556130): An 81-year-old female patient admitted to the clinic (with a 5-day history of fever, diagnosed with mild/moderate COVID-19, with a central venous catheter (CVC) due to difficulty accessing venous access) experienced an alarm on the incubator two hours after her blood culture sample was taken, prompting a FilmArray® Blood panel. The attached image was reported two hours…	Escherichia coli	4	No resistance genes were detected	0	AS_33_145_301556130	Regarding case 33 (whose blood culture bottle yielded results after 3 days), Escherichia coli was isolated by MALDI-TOF with no apparent presence of resistance genes. The attached antibiogram is shown. The central venous catheter (CVC) was removed, and the patient remained clinically stable. What would be your therapeutic recommendation considering dose, interval, frequency, and duration? (assumi…	Escherichia coli	4	No resistance genes were found. The antibiogram shows susceptibility to amikacin, amoxicillin, ampicillin, Ampicillin/Sulbactam, aztreonam, cefazolin, cefepime, cefixime, Cefoperazone/Sulbactam, cefotaxime, ceftazidime, Avycaz, ceftriaxone, cefuroxime, ertapenem, gentamicin, imipenem/cilastatin, meropenem, Piperacillin/tazobactam, and Trimethoprim/Sulfamethoxazole. Also, it reports intermediate r…	Not MDR	0	Ceftriaxone 1-2 g IV every 12 hours x 7-14 days	7	Ceftriaxone 1-2 g IV every 12 hours x 7-14 days	7	Onechoice	1		1
27/09/2024	https://docs.google.com/forms/d/e/1FAIpQLSfahGdSn-CxIWzU4B4TtuMJuYZznalb0TzYFtY0Pf6J5nU2eQ/viewform?usp=sf_link	AS_34_173_301608839	16561	66	More than 20 years	5	PERU	Infectious Diseases	1	Case 34 (AS_173_301608839): A 25-year-old female patient submitted a sample for clinical analysis (fever of 39.7 °C for 5 days, diarrhea, mild abdominal pain). Six hours after the blood culture sample was taken, an alarm was triggered on the incubator, and a FilmArray® Blood panel was performed. Two hours later, the attached image was reported. Based on this result, what therapeutic option would …	Salmonella enterica group B	11	No resistance genes were detected	0	AS_34_173_301608839	Regarding case 34 (whose blood culture bottle yielded results after 3 days), Salmonella enterica group B was isolated by MALDI-TOF with no apparent presence of resistance genes. The attached antibiogram is shown. The patient is clinically stable. What would be your therapeutic recommendation considering dose, interval, frequency, and duration? (assuming the bacteremia is uncomplicated).	Salmonella enterica group B	11	No resistance genes were found. The antibiogram shows susceptibility to amoxicillin, ampicillin, Ampicillin/Sulbactam, aztreonam, cefepime, cefixime, Cefoperazone/Sulbactam, cefotaxime, ceftazidime, ceftriaxone, Cipro, ertapenem, imipenem/cilastatin, levofloxacin, meropenem, Piperacillin/tazobactam, and Trimethoprim/Sulfamethoxazole. The antibiogram shows resistance to cefazolin and cefuroxime.	Not MDR	0	Ceftriaxone 2 g IV every 24 hours x 14 days	9	Ceftriaxone 2 g IV every 24 hours x 14 days	9	Onechoice	1		1
27/09/2024	https://docs.google.com/forms/d/e/1FAIpQLSfahGdSn-CxIWzU4B4TtuMJuYZznalb0TzYFtY0Pf6J5nU2eQ/viewform?usp=sf_link	AS_34_173_301608839	38175	50	16-20 years	4	PERU	Infectious Diseases	1	Case 34 (AS_173_301608839): A 25-year-old female patient submitted a sample for clinical analysis (fever of 39.7 °C for 5 days, diarrhea, mild abdominal pain). Six hours after the blood culture sample was taken, an alarm was triggered on the incubator, and a FilmArray® Blood panel was performed. Two hours later, the attached image was reported. Based on this result, what therapeutic option would …	Salmonella enterica group B	11	No resistance genes were detected	0	AS_34_173_301608839	Regarding case 34 (whose blood culture bottle yielded results after 3 days), Salmonella enterica group B was isolated by MALDI-TOF with no apparent presence of resistance genes. The attached antibiogram is shown. The patient is clinically stable. What would be your therapeutic recommendation considering dose, interval, frequency, and duration? (assuming the bacteremia is uncomplicated).	Salmonella enterica group B	11	No resistance genes were found. The antibiogram shows susceptibility to amoxicillin, ampicillin, Ampicillin/Sulbactam, aztreonam, cefepime, cefixime, Cefoperazone/Sulbactam, cefotaxime, ceftazidime, ceftriaxone, Cipro, ertapenem, imipenem/cilastatin, levofloxacin, meropenem, Piperacillin/tazobactam, and Trimethoprim/Sulfamethoxazole. The antibiogram shows resistance to cefazolin and cefuroxime.	Not MDR	0	Ceftriaxone 2 g IV every 24 hours x 14 days	9	Ceftriaxone 2 g IV every 24 hours x 14 days	9	Onechoice	1		1
27/09/2024	https://docs.google.com/forms/d/e/1FAIpQLSfahGdSn-CxIWzU4B4TtuMJuYZznalb0TzYFtY0Pf6J5nU2eQ/viewform?usp=sf_link	AS_34_173_301608839	40900	49	More than 20 years	5	PERU	Infectious Diseases	1	Case 34 (AS_173_301608839): A 25-year-old female patient submitted a sample for clinical analysis (fever of 39.7 °C for 5 days, diarrhea, mild abdominal pain). Six hours after the blood culture sample was taken, an alarm was triggered on the incubator, and a FilmArray® Blood panel was performed. Two hours later, the attached image was reported. Based on this result, what therapeutic option would …	Salmonella enterica group B	11	No resistance genes were detected	0	AS_34_173_301608839	Regarding case 34 (whose blood culture bottle yielded results after 3 days), Salmonella enterica group B was isolated by MALDI-TOF with no apparent presence of resistance genes. The attached antibiogram is shown. The patient is clinically stable. What would be your therapeutic recommendation considering dose, interval, frequency, and duration? (assuming the bacteremia is uncomplicated).	Salmonella enterica group B	11	No resistance genes were found. The antibiogram shows susceptibility to amoxicillin, ampicillin, Ampicillin/Sulbactam, aztreonam, cefepime, cefixime, Cefoperazone/Sulbactam, cefotaxime, ceftazidime, ceftriaxone, Cipro, ertapenem, imipenem/cilastatin, levofloxacin, meropenem, Piperacillin/tazobactam, and Trimethoprim/Sulfamethoxazole. The antibiogram shows resistance to cefazolin and cefuroxime.	Not MDR	0	Ceftriaxone 2 g IV every 24 hours x 14 days	9	Ceftriaxone 2 g IV every 24 hours x 14 days	9	Onechoice	1		1
27/09/2024	https://docs.google.com/forms/d/e/1FAIpQLSdjgpylKGALVB7fX7vD6NKj8tXhQZoqTEfsfNJGBjwXEdHVYA/viewform?usp=sf_link	AS_35_186_301625031	98064	27	1-5 years	1	PERU	Infectious Diseases	1	Case 35 (AS_186_301625031): A 93-year-old female patient was admitted to the clinic with a right hip fracture. Due to a lack of venous access, a central venous catheter (CVC) was inserted, and she developed a fever of unknown origin. Eight hours after her blood culture sample was taken, an alarm was triggered on the incubator, and a FilmArray® Blood panel was performed. Two hours later, the attac…	Escherichia coli	4	No resistance genes were detected	0	AS_35_186_301625031	Regarding case 35 (whose blood culture bottle yielded results after 3 days), Escherichia coli was isolated by MALDI-TOF with no apparent presence of resistance genes. The attached antibiogram is shown. The patient is clinically stable. What would be your therapeutic recommendation considering dose, interval, frequency, and duration? (assuming the bacteremia is uncomplicated).	Escherichia coli	4	No resistance genes were found. The antibiogram shows susceptibility to amikacin, aztreonam, cefepime, cefixime, Cefoperazone/Sulbactam, cefotaxime, ceftazidime, ceftriaxone, cefuroxime, cipro, ertapenem, gentamicin, imipenem/cilastatin, levofloxacin, meropenem, and Piperacillin/tazobactam. The antibiogram reports resistance to ampicillin and cefazolin. The antibiogram shows intermediate results …	Not MDR	0	Ceftriaxone 1-2 g IV every 12 hours x 7-14 days	7	Ciprofloxacin 200 mg IV every 12 hours x 7-14 days	11	Onechoice	0	1	1	"E coli CTX-M negative 100% is sensitive to Ceftriaxone, in addition two pairs respond the same as Arktone and doses of Ciprofloxacin are suboptimal"	Incorrect Antibiotic Choice, Incorrect Dosing or Interval	2
27/09/2024	https://docs.google.com/forms/d/e/1FAIpQLSdjgpylKGALVB7fX7vD6NKj8tXhQZoqTEfsfNJGBjwXEdHVYA/viewform?usp=sf_link	AS_35_186_301625031	24116	35	1-5 years	1	PERU	Infectious Diseases	1	Case 35 (AS_186_301625031): A 93-year-old female patient was admitted to the clinic with a right hip fracture. Due to a lack of venous access, a central venous catheter (CVC) was inserted, and she developed a fever of unknown origin. Eight hours after her blood culture sample was taken, an alarm was triggered on the incubator, and a FilmArray® Blood panel was performed. Two hours later, the attac…	Escherichia coli	4	No resistance genes were detected	0	AS_35_186_301625031	Regarding case 35 (whose blood culture bottle yielded results after 3 days), Escherichia coli was isolated by MALDI-TOF with no apparent presence of resistance genes. The attached antibiogram is shown. The patient is clinically stable. What would be your therapeutic recommendation considering dose, interval, frequency, and duration? (assuming the bacteremia is uncomplicated).	Escherichia coli	4	No resistance genes were found. The antibiogram shows susceptibility to amikacin, aztreonam, cefepime, cefixime, Cefoperazone/Sulbactam, cefotaxime, ceftazidime, ceftriaxone, cefuroxime, cipro, ertapenem, gentamicin, imipenem/cilastatin, levofloxacin, meropenem, and Piperacillin/tazobactam. The antibiogram reports resistance to ampicillin and cefazolin. The antibiogram shows intermediate results …	Not MDR	0	Ceftriaxone 1-2 g IV every 12 hours x 7-14 days	7	Ceftriaxone 1-2 g IV every 12 hours x 7-14 days	7	Onechoice	1		1
27/09/2024	https://docs.google.com/forms/d/e/1FAIpQLSdjgpylKGALVB7fX7vD6NKj8tXhQZoqTEfsfNJGBjwXEdHVYA/viewform?usp=sf_link	AS_35_186_301625031	86026	30	1-5 years	1	PERU	Other Specialties	0	Case 35 (AS_186_301625031): A 93-year-old female patient was admitted to the clinic with a right hip fracture. Due to a lack of venous access, a central venous catheter (CVC) was inserted, and she developed a fever of unknown origin. Eight hours after her blood culture sample was taken, an alarm was triggered on the incubator, and a FilmArray® Blood panel was performed. Two hours later, the attac…	Escherichia coli	4	No resistance genes were detected	0	AS_35_186_301625031	Regarding case 35 (whose blood culture bottle yielded results after 3 days), Escherichia coli was isolated by MALDI-TOF with no apparent presence of resistance genes. The attached antibiogram is shown. The patient is clinically stable. What would be your therapeutic recommendation considering dose, interval, frequency, and duration? (assuming the bacteremia is uncomplicated).	Escherichia coli	4	No resistance genes were found. The antibiogram shows susceptibility to amikacin, aztreonam, cefepime, cefixime, Cefoperazone/Sulbactam, cefotaxime, ceftazidime, ceftriaxone, cefuroxime, cipro, ertapenem, gentamicin, imipenem/cilastatin, levofloxacin, meropenem, and Piperacillin/tazobactam. The antibiogram reports resistance to ampicillin and cefazolin. The antibiogram shows intermediate results …	Not MDR	0	Ceftriaxone 1-2 g IV every 12 hours x 7-14 days	7	Ceftriaxone 1-2 g IV every 12 hours x 7-14 days	7	Onechoice	1		1
27/09/2024	https://docs.google.com/forms/d/e/1FAIpQLSfFKsmlX80ACHgTiBoyphKgHebrjt3Xp_5UqJUYCs9o_rHl6Q/viewform?usp=sf_link	AS_36_209_301629739	11235813	37	More than 20 years	5	PERU	Infectious Diseases	1	Case 36 (AS_209_301629739): A 55-year-old male patient, hospitalized (kidney transplant recipient 2 weeks prior, with fever and graft site pain, treated with empirical antibiotics and paracetamol), experienced an alarm on the incubator 9 hours after his blood culture sample was taken, prompting a FilmArray® Blood panel. The attached image was reported 2 hours later. Based on this result, what the…	Escherichia coli	4	Resistance gene CTM-X ESBL	1	AS_36_209_301629739	Regarding case 36 (whose blood culture bottle yielded results after 3 days), Escherichia coli was isolated by MALDI-TOF with no apparent presence of resistance genes. The attached antibiogram is shown. The patient is clinically stable. What would be your therapeutic recommendation considering dose, interval, frequency, and duration? (assuming the bacteremia is uncomplicated).	Escherichia coli	4	The Molecular panel reported the presence of the resistance gene CTX-M ESBL. The antibiogram shows susceptibility to amikacin, aztreonam, cefepime, cefixime, Cefoperazone/Sulbactam, cefotaxime, ceftazidime, ceftriaxone, cipro, ertapenem, gentamicin, imipenem/cilastatin, levofloxacin, meropenem, and Piperacillin/tazobactam. The antibiogram reports resistance to amoxicillin, ampicillin, Ampicillin/…	MDR	1	Ertapenem 1 g IV every 24 hours x 7-14 days	14	Ertapenem 1 g IV every 24 hours x 7-14 days	14	Onechoice	1		1
27/09/2024	https://docs.google.com/forms/d/e/1FAIpQLSfFKsmlX80ACHgTiBoyphKgHebrjt3Xp_5UqJUYCs9o_rHl6Q/viewform?usp=sf_link	AS_36_209_301629739	26771	56	More than 20 years	5	PERU	Infectious Diseases	1	Case 36 (AS_209_301629739): A 55-year-old male patient, hospitalized (kidney transplant recipient 2 weeks prior, with fever and graft site pain, treated with empirical antibiotics and paracetamol), experienced an alarm on the incubator 9 hours after his blood culture sample was taken, prompting a FilmArray® Blood panel. The attached image was reported 2 hours later. Based on this result, what the…	Escherichia coli	4	Resistance gene CTM-X ESBL	1	AS_36_209_301629739	Regarding case 36 (whose blood culture bottle yielded results after 3 days), Escherichia coli was isolated by MALDI-TOF with no apparent presence of resistance genes. The attached antibiogram is shown. The patient is clinically stable. What would be your therapeutic recommendation considering dose, interval, frequency, and duration? (assuming the bacteremia is uncomplicated).	Escherichia coli	4	The Molecular panel reported the presence of the resistance gene CTX-M ESBL. The antibiogram shows susceptibility to amikacin, aztreonam, cefepime, cefixime, Cefoperazone/Sulbactam, cefotaxime, ceftazidime, ceftriaxone, cipro, ertapenem, gentamicin, imipenem/cilastatin, levofloxacin, meropenem, and Piperacillin/tazobactam. The antibiogram reports resistance to amoxicillin, ampicillin, Ampicillin/…	MDR	1	Ertapenem 1 g IV every 24 hours x 7-14 days	14	Ertapenem 1 g IV every 24 hours x 7-14 days	14	Onechoice	1		1
27/09/2024	https://docs.google.com/forms/d/e/1FAIpQLSfFKsmlX80ACHgTiBoyphKgHebrjt3Xp_5UqJUYCs9o_rHl6Q/viewform?usp=sf_link	AS_36_209_301629739	2704	37	More than 20 years	5	PERU	Infectious Diseases	1	Case 36 (AS_209_301629739): A 55-year-old male patient, hospitalized (kidney transplant recipient 2 weeks prior, with fever and graft site pain, treated with empirical antibiotics and paracetamol), experienced an alarm on the incubator 9 hours after his blood culture sample was taken, prompting a FilmArray® Blood panel. The attached image was reported 2 hours later. Based on this result, what the…	Escherichia coli	4	Resistance gene CTM-X ESBL	1	AS_36_209_301629739	Regarding case 36 (whose blood culture bottle yielded results after 3 days), Escherichia coli was isolated by MALDI-TOF with no apparent presence of resistance genes. The attached antibiogram is shown. The patient is clinically stable. What would be your therapeutic recommendation considering dose, interval, frequency, and duration? (assuming the bacteremia is uncomplicated).	Escherichia coli	4	The Molecular panel reported the presence of the resistance gene CTX-M ESBL. The antibiogram shows susceptibility to amikacin, aztreonam, cefepime, cefixime, Cefoperazone/Sulbactam, cefotaxime, ceftazidime, ceftriaxone, cipro, ertapenem, gentamicin, imipenem/cilastatin, levofloxacin, meropenem, and Piperacillin/tazobactam. The antibiogram reports resistance to amoxicillin, ampicillin, Ampicillin/…	MDR	1	Ertapenem 1 g IV every 24 hours x 7-14 days	14	Ertapenem 1 g IV every 24 hours x 7-14 days	14	Onechoice	1		1
27/09/2024	https://docs.google.com/forms/d/e/1FAIpQLSfFKsmlX80ACHgTiBoyphKgHebrjt3Xp_5UqJUYCs9o_rHl6Q/viewform?usp=sf_link	AS_36_209_301629739	40900	49	More than 20 years	5	PERU	Infectious Diseases	1	Case 36 (AS_209_301629739): A 55-year-old male patient, hospitalized (kidney transplant recipient 2 weeks prior, with fever and graft site pain, treated with empirical antibiotics and paracetamol), experienced an alarm on the incubator 9 hours after his blood culture sample was taken, prompting a FilmArray® Blood panel. The attached image was reported 2 hours later. Based on this result, what the…	Escherichia coli	4	Resistance gene CTM-X ESBL	1	AS_36_209_301629739	Regarding case 36 (whose blood culture bottle yielded results after 3 days), Escherichia coli was isolated by MALDI-TOF with no apparent presence of resistance genes. The attached antibiogram is shown. The patient is clinically stable. What would be your therapeutic recommendation considering dose, interval, frequency, and duration? (assuming the bacteremia is uncomplicated).	Escherichia coli	4	The Molecular panel reported the presence of the resistance gene CTX-M ESBL. The antibiogram shows susceptibility to amikacin, aztreonam, cefepime, cefixime, Cefoperazone/Sulbactam, cefotaxime, ceftazidime, ceftriaxone, cipro, ertapenem, gentamicin, imipenem/cilastatin, levofloxacin, meropenem, and Piperacillin/tazobactam. The antibiogram reports resistance to amoxicillin, ampicillin, Ampicillin/…	MDR	1	Ertapenem 1 g IV every 24 hours x 7-14 days	14	Ertapenem 1 g IV every 24 hours x 7-14 days	14	Onechoice	1		1
27/09/2024	https://docs.google.com/forms/d/e/1FAIpQLScPs9irptQrEtUcq3YTE_BYwvZccg6pGyns1h1Vv1xSbECKSA/viewform?usp=sf_link	AS_37_217_301654038	40900	49	More than 20 years	5	PERU	Infectious Diseases	1	Case 37 (AS_217_301654038): A 58-year-old male patient was hospitalized (with suspected biliary tract cancer). He was admitted for cholangitis, for which clinical tests were ordered and empirical antibiotic treatment was initiated. At 17 hours after his blood culture sample was taken, an alarm was triggered on the incubator, and a FilmArray® Blood panel was performed. Two hours later, the attache…	Enterobacter hormaeche	2	No resistance genes were detected	0	AS_37_217_301654038	Regarding case 37 (whose blood culture bottle yielded results after 3 days), Enterobacter hormaechei was isolated by MALDI-TOF and AmpC-type beta-lactamases were positive. The attached antibiogram is shown. The patient is clinically stable. What would be your therapeutic recommendation considering dose, interval, frequency, and duration? (assuming the bacteremia is uncomplicated).	Enterobacter hormaeche	2	No resistance genes were found. The antibiogram shows susceptibility to amikacin, aztreonam, cefepime, Cefoperazone/Sulbactam, cefotaxime, ceftazidime, ceftriaxone, cipro, ertapenem, gentamicin, imipenem/cilastatin, levofloxacin, meropenem, Piperacillin/tazobactam, and Trimethoprim/Sulfamethoxazole. The antibiogram reports resistance to amoxicillin, ampicillin, Ampicillin/Sulbactam, cefazolin, an…	Not MDR	0	Cefepime 1-2g IV 8-12h x 10-14d	2	Piperacillin/tazobactam 4.5g IV every 8h x 7-14d	27	Onechoice	0	1	1	"Enterobacter cloacae complex without resistance genes, treatment should be with Cefepime, and Pip/tazo has the wrong dosage interval.", "While pip/tazo could be an option, it would not be the best option since it is a moderate AmpC inducer. And if it is used because there are no other options, it should be at high doses."	Incorrect Antibiotic Choice, Incorrect Dosing or Interval	2
27/09/2024	https://docs.google.com/forms/d/e/1FAIpQLScRaWaUkJlxmX0agnT4Qu1R8HwpgKXk-q3YEUblXCsYHFS1rA/viewform?usp=sf_link	AS_38_221_301662593	24116	35	1-5 years	1	PERU	Infectious Diseases	1	Case 38 (AS_221_301662593): A 57-year-old male patient was admitted to the clinic and underwent surgery for a sub-occlusive condition. A colostomy was performed, and he was diagnosed with intestinal tuberculosis. A central venous catheter (CVC) was placed for total parenteral nutrition (TPN) and alternative treatment. He presented with fever without another apparent source, so clinical tests were…	Escherichia coli	4	Resistance gene CTM-X ESBL	1	AS_38_221_301662593	Regarding case 38 (whose blood culture bottle yielded results after 3 days), Escherichia coli was isolated by MALDI-TOF and was ESBL-positive. The attached antibiogram is shown. What would be your therapeutic recommendation considering dose, interval, frequency, and duration? (assuming the bacteremia is uncomplicated).	Escherichia coli	4	The Molecular panel reported the presence of the resistance gene CTX-M ESBL. The antibiogram shows susceptibility to Cefoperazone/Sulbactam, ertapenem, imipenem/cilastatin, meropenem, Piperacillin/tazobactam, and Trimethoprim/Sulfamethoxazole. The antibiogram reports resistance to amoxicillin, ampicillin, Ampicillin/Sulbactam, aztreonam, cefazolin, cefepime, cefixime, cefotaxime, ceftazidime, cef…	MDR	1	Ertapenem 1 g IV every 24 hours x 7-14 days	14	Ertapenem 1 g IV every 24 hours x 7-14 days	14	Onechoice	1		1
27/09/2024	https://docs.google.com/forms/d/e/1FAIpQLScRaWaUkJlxmX0agnT4Qu1R8HwpgKXk-q3YEUblXCsYHFS1rA/viewform?usp=sf_link	AS_38_221_301662593	26771	56	More than 20 years	5	PERU	Infectious Diseases	1	Case 38 (AS_221_301662593): A 57-year-old male patient was admitted to the clinic and underwent surgery for a sub-occlusive condition. A colostomy was performed, and he was diagnosed with intestinal tuberculosis. A central venous catheter (CVC) was placed for total parenteral nutrition (TPN) and alternative treatment. He presented with fever without another apparent source, so clinical tests were…	Escherichia coli	4	Resistance gene CTM-X ESBL	1	AS_38_221_301662593	Regarding case 38 (whose blood culture bottle yielded results after 3 days), Escherichia coli was isolated by MALDI-TOF and was ESBL-positive. The attached antibiogram is shown. What would be your therapeutic recommendation considering dose, interval, frequency, and duration? (assuming the bacteremia is uncomplicated).	Escherichia coli	4	The Molecular panel reported the presence of the resistance gene CTX-M ESBL. The antibiogram shows susceptibility to Cefoperazone/Sulbactam, ertapenem, imipenem/cilastatin, meropenem, Piperacillin/tazobactam, and Trimethoprim/Sulfamethoxazole. The antibiogram reports resistance to amoxicillin, ampicillin, Ampicillin/Sulbactam, aztreonam, cefazolin, cefepime, cefixime, cefotaxime, ceftazidime, cef…	MDR	1	Ertapenem 1 g IV every 24 hours x 7-14 days	14	Ertapenem 1 g IV every 24 hours x 7-14 days	14	Onechoice	1		1
27/09/2024	https://docs.google.com/forms/d/e/1FAIpQLSdb1QsGraRNK70ZrcWeRQVFj2Kr7d4aMu2MLXkEBFaUXOh5qQ/viewform?usp=sf_link	AS_40_5114_301953426	1185	32	1-5 years	1	PERU	Infectious Diseases	1	Case 40 (AS_5114_301953426): A 46-year-old male patient was hospitalized with severe mucocutaneous leishmaniasis. Treatment with Amphotericin B was initiated, and a central venous catheter (CVC) was inserted. Seven days into treatment, the patient developed fever and chills. Paraclinical tests were ordered. Ten hours after his blood culture sample was taken, an alarm was triggered on the incubato…	Klebsiella pneumoniae	7	No resistance genes were detected	0	AS_40_5114_301953426	Regarding case 40 (whose blood culture bottle yielded results after 3 days), Klebsiella pneumoniae was isolated by MALDI-TOF with no apparent presence of resistance genes. The attached antibiogram is shown. The patient is clinically stable. What would be your therapeutic recommendation considering dose, interval, frequency, and duration? (assuming the bacteremia is uncomplicated).	Klebsiella pneumoniae	7	No resistance genes were found. The antibiogram shows susceptibility to amikacin, Amoxicillin/clavulanate, Ampicillin/Sulbactam, aztreonam, cefazolin, cefepime, cefixime, Cefoperazone/Sulbactam, cefotaxime, ceftazidime, ceftriaxone, cefuroxime, ertapenem, gentamicin, imipenem/cilastatin, meropenem, and Piperacillin/tazobactam. The antibiogram reports resistance to ampicillin, cipro, and Trimethop…	Not MDR	0	Ceftriaxone 1-2 g IV every 12 hours x 7-14 days	7	Levofloxacin 500mg IV every 24h x 14d	19	Onechoice	0	1	1	"Klebsiella pneumoniae CTX-M negative and Carbapemenase negative, the treatment of choice is Ceftriaxone"	Incorrect Antibiotic Choice, Incorrect Dosing or Interval	2
27/09/2024	https://docs.google.com/forms/d/e/1FAIpQLSdb1QsGraRNK70ZrcWeRQVFj2Kr7d4aMu2MLXkEBFaUXOh5qQ/viewform?usp=sf_link	AS_40_5114_301953426	24116	35	1-5 years	1	PERU	Infectious Diseases	1	Case 40 (AS_5114_301953426): A 46-year-old male patient was hospitalized with severe mucocutaneous leishmaniasis. Treatment with Amphotericin B was initiated, and a central venous catheter (CVC) was inserted. Seven days into treatment, the patient developed fever and chills. Paraclinical tests were ordered. Ten hours after his blood culture sample was taken, an alarm was triggered on the incubato…	Klebsiella pneumoniae	7	No resistance genes were detected	0	AS_40_5114_301953426	Regarding case 40 (whose blood culture bottle yielded results after 3 days), Klebsiella pneumoniae was isolated by MALDI-TOF with no apparent presence of resistance genes. The attached antibiogram is shown. The patient is clinically stable. What would be your therapeutic recommendation considering dose, interval, frequency, and duration? (assuming the bacteremia is uncomplicated).	Klebsiella pneumoniae	7	No resistance genes were found. The antibiogram shows susceptibility to amikacin, Amoxicillin/clavulanate, Ampicillin/Sulbactam, aztreonam, cefazolin, cefepime, cefixime, Cefoperazone/Sulbactam, cefotaxime, ceftazidime, ceftriaxone, cefuroxime, ertapenem, gentamicin, imipenem/cilastatin, meropenem, and Piperacillin/tazobactam. The antibiogram reports resistance to ampicillin, cipro, and Trimethop…	Not MDR	0	Ceftriaxone 1-2 g IV every 12 hours x 7-14 days	7	Ceftriaxone 1-2 g IV every 12 hours x 7-14 days	7	Onechoice	1		1
27/09/2024	https://docs.google.com/forms/d/e/1FAIpQLSfj-SqpctsiK6xW7VqoZJUhIdPDMnYhBt8BxwCpecahkyykRA/viewform?usp=sf_link	AS_41_5308_301962380	11235813	37	More than 20 years	5	PERU	Infectious Diseases	1	Case 41 (AS_5308_301962380): A 67-year-old female patient is hospitalized (febrile for one day). At 16 hours after her blood culture sample was taken, an alarm was triggered on the incubator, and a FilmArray® Blood panel was performed. Two hours later, the attached image was reported. Based on this result, what therapeutic option would you recommend? Consider the dose, interval, frequency, and du…	Streptococcus equi subsp. Equi	17	No resistance genes were detected	0	AS_41_5308_301962380	Regarding case 41 (in which Streptococcus equi spp. was isolated from the blood culture bottle by MALDI-TOF and without apparent presence of resistance genes), the attached antibiogram is shown. What would be your therapeutic recommendation considering dose, interval, frequency, and duration?	Streptococcus equi subsp. Equi	17	No resistance genes were found. The antibiogram shows susceptibility to Azithromycin, cefotaxime, ceftriaxone, chloramphenicol, erythromycin, levofloxacin, linezolid, moxifloxacin, Penicillin G, and tetracycline. Also, it reports resistance to Clindamycin and Trimethoprim/Sulfamethoxazole.	Not MDR	0	Penicillin G 24 MU in continuous IV infusion over 24 hours x 7-14 days	24	Penicillin G 24 MU in continuous IV infusion over 24 hours x 7-14 days	24	Onechoice	1		1
28/09/2024	https://docs.google.com/forms/d/e/1FAIpQLSfSt2AA0HhkmBgi-m9C9HlXDFNBNL7f3XMWGlR9vcZkp0o69Q/viewform?usp=sf_link	AS_05_4516_301895619	70417	35	1-5 years	1	PERU	Infectious Diseases	1	Case 05 (AS_4516_301895619): A 70-year-old female patient on dialysis, admitted to the clinic (febrile, not on anticoagulants), presented with a blood culture sample taken 15 hours after an alarm was triggered on the incubator, prompting a FilmArray® Blood panel. Two hours later, the attached image was reported. Based on this result, what therapeutic recommendation would you give? Consider the do…	Serratia marcescens	13	No resistance genes were detected	0	AS_05_4516_301895619	Regarding case 05 (whose blood culture bottle yielded results after 3 days), Serratia marcescens was isolated by MALDI-TOF, with positive AmpC-type beta-lactamases. The attached antibiograms are shown. What would be your therapeutic recommendation considering dose, interval, frequency, and duration? (assuming the bacteremia is uncomplicated).	Serratia marcescens	13	The culture evaluation detected resistance by AmpC beta-lactamase. The antibiogram shows susceptibility for amikacin, aztreonam, cefepime, cefixime, Cefoperazone/Sulbactam, cefotaxime, ceftazidime, ceftriaxone, cipro, ertapenem, gentamicin, imipenem/cilastatin, levofloxacin, meropenem, Piperacillin/tazobactam and Trimethoprim/Sulfamethoxazole. The antibiogram reports resistance to Amoxicillin/cla…	Not MDR	0	Ceftriaxone 1-2 g IV every 12 hours x 7-14 days	7	Ceftriaxone 1-2 g IV every 12 hours x 7-14 days	7	Onechoice	1		1
28/09/2024	https://docs.google.com/forms/d/e/1FAIpQLSfSt2AA0HhkmBgi-m9C9HlXDFNBNL7f3XMWGlR9vcZkp0o69Q/viewform?usp=sf_link	AS_05_4516_301895619	73970	34	1-5 years	1	PERU	Infectious Diseases	1	Case 05 (AS_4516_301895619): A 70-year-old female patient on dialysis, admitted to the clinic (febrile, not on anticoagulants), presented with a blood culture sample taken 15 hours after an alarm was triggered on the incubator, prompting a FilmArray® Blood panel. Two hours later, the attached image was reported. Based on this result, what therapeutic recommendation would you give? Consider the do…	Serratia marcescens	13	No resistance genes were detected	0	AS_05_4516_301895619	Regarding case 05 (whose blood culture bottle yielded results after 3 days), Serratia marcescens was isolated by MALDI-TOF, with positive AmpC-type beta-lactamases. The attached antibiograms are shown. What would be your therapeutic recommendation considering dose, interval, frequency, and duration? (assuming the bacteremia is uncomplicated).	Serratia marcescens	13	The culture evaluation detected resistance by AmpC beta-lactamase. The antibiogram shows susceptibility for amikacin, aztreonam, cefepime, cefixime, Cefoperazone/Sulbactam, cefotaxime, ceftazidime, ceftriaxone, cipro, ertapenem, gentamicin, imipenem/cilastatin, levofloxacin, meropenem, Piperacillin/tazobactam and Trimethoprim/Sulfamethoxazole. The antibiogram reports resistance to Amoxicillin/cla…	Not MDR	0	Ceftriaxone 1-2 g IV every 12 hours x 7-14 days	7	Ceftriaxone 1-2 g IV every 12 hours x 7-14 days	7	Onechoice	1		1
28/09/2024	https://docs.google.com/forms/d/e/1FAIpQLSfSt2AA0HhkmBgi-m9C9HlXDFNBNL7f3XMWGlR9vcZkp0o69Q/viewform?usp=sf_link	AS_05_4516_301895619	Cmp 070417	36	1-5 years	1	PERU	Infectious Diseases	1	Case 05 (AS_4516_301895619): A 70-year-old female patient on dialysis, admitted to the clinic (febrile, not on anticoagulants), presented with a blood culture sample taken 15 hours after an alarm was triggered on the incubator, prompting a FilmArray® Blood panel. Two hours later, the attached image was reported. Based on this result, what therapeutic recommendation would you give? Consider the do…	Serratia marcescens	13	No resistance genes were detected	0	AS_05_4516_301895619	Regarding case 05 (whose blood culture bottle yielded results after 3 days), Serratia marcescens was isolated by MALDI-TOF, with positive AmpC-type beta-lactamases. The attached antibiograms are shown. What would be your therapeutic recommendation considering dose, interval, frequency, and duration? (assuming the bacteremia is uncomplicated).	Serratia marcescens	13	The culture evaluation detected resistance by AmpC beta-lactamase. The antibiogram shows susceptibility for amikacin, aztreonam, cefepime, cefixime, Cefoperazone/Sulbactam, cefotaxime, ceftazidime, ceftriaxone, cipro, ertapenem, gentamicin, imipenem/cilastatin, levofloxacin, meropenem, Piperacillin/tazobactam and Trimethoprim/Sulfamethoxazole. The antibiogram reports resistance to Amoxicillin/cla…	Not MDR	0	Ceftriaxone 1-2 g IV every 12 hours x 7-14 days	7	Ceftriaxone 1-2 g IV every 12 hours x 7-14 days	7	Onechoice	1		1
28/09/2024	https://docs.google.com/forms/d/e/1FAIpQLSfSt2AA0HhkmBgi-m9C9HlXDFNBNL7f3XMWGlR9vcZkp0o69Q/viewform?usp=sf_link	AS_05_4516_301895619	CMP 45825 RNE 31145	44	More than 20 years	5	PERU	Infectious Diseases	1	Case 05 (AS_4516_301895619): A 70-year-old female patient on dialysis, admitted to the clinic (febrile, not on anticoagulants), presented with a blood culture sample taken 15 hours after an alarm was triggered on the incubator, prompting a FilmArray® Blood panel. Two hours later, the attached image was reported. Based on this result, what therapeutic recommendation would you give? Consider the do…	Serratia marcescens	13	No resistance genes were detected	0	AS_05_4516_301895619	Regarding case 05 (whose blood culture bottle yielded results after 3 days), Serratia marcescens was isolated by MALDI-TOF, with positive AmpC-type beta-lactamases. The attached antibiograms are shown. What would be your therapeutic recommendation considering dose, interval, frequency, and duration? (assuming the bacteremia is uncomplicated).	Serratia marcescens	13	The culture evaluation detected resistance by AmpC beta-lactamase. The antibiogram shows susceptibility for amikacin, aztreonam, cefepime, cefixime, Cefoperazone/Sulbactam, cefotaxime, ceftazidime, ceftriaxone, cipro, ertapenem, gentamicin, imipenem/cilastatin, levofloxacin, meropenem, Piperacillin/tazobactam and Trimethoprim/Sulfamethoxazole. The antibiogram reports resistance to Amoxicillin/cla…	Not MDR	0	Ceftriaxone 1-2 g IV every 12 hours x 7-14 days	7	Ceftriaxone 1-2 g IV every 12 hours x 7-14 days	7	Onechoice	1		1
28/09/2024	https://docs.google.com/forms/d/e/1FAIpQLSetG8t1hePgSPe5GZ7SynHb6Eu3uXOoHj07KbqJsHv2knhg-Q/viewform?usp=sf_link	AS_06_4778_301935171	25393	62	16-20 years	4	PERU	Infectious Diseases	1	Case 06 (AS_4778_301935171): A 45-year-old male patient hospitalized with idiopathic thrombocytopenic purpura, treated with corticosteroids for one month, presents with a 6-day history of fever, accompanied by nonspecific abdominal pain, nausea, and vomiting. Paraclinical tests are ordered. Six hours after his blood culture sample is taken, an alarm is triggered on the incubator, and a FilmArray®…	Salmonella enterica	10	No resistance genes were detected	0	AS_06_4778_301935171	Regarding case 06 (whose blood culture bottle yielded results after 3 days), Salmonella enterica was isolated by MALDI-TOF with no apparent presence of resistance genes. The attached antibiograms are shown. What would be your therapeutic recommendation considering dose, interval, frequency, and duration? (assuming the bacteremia is uncomplicated).	Salmonella enterica	10	No resistance genes were found. The antibiogram shows susceptibility to Amoxicillin/clavulanate, ampicillin, Ampicillin/Sulbactam, aztreonam, cefepime, cefixime, Cefoperazone/Sulbactam, cefotaxime, ceftazidime, ceftriaxone, ertapenem, imipenem/cilastatin, meropenem, Piperacillin/tazobactam, and Trimethoprim/Sulfamethoxazole. The antibiogram reports resistance to amikacin, cefazolin, cefuroxime, a…	Not MDR	0	Ceftriaxone 2 g IV every 24h x 14d	9	Chloramphenicol 250mg PO every 6h x 14d	12	Onechoice	0	1	1	"Salmonella enterica of Group B, sensitive to Ceftriaxone and quinolones in bacteremia, the treatment is Ceftriaxone, in addition 3 pairs agree with Arkstone, but Chloramfenico is still recommended for use in Salmonella"	Incorrect Antibiotic Choice, Incorrect Dosing or Interval	2
28/09/2024	https://docs.google.com/forms/d/e/1FAIpQLSf7Ri1DA0_8sFNpURrY9dbD2aaRZEo6fSVf6r2DpDLXiWyxOw/viewform?usp=sf_link	AS_10_068_301362914	84393	30	1-5 years	1	PERU	Infectious Diseases	1	Case 10 (AS_068_301362914): A 65-year-old female cancer patient undergoing radiotherapy (febrile, with urinary discomfort, treated with nitrofurantoin and pantoprazole) presents to the emergency department. She does not meet the criteria for sepsis, and paraclinical tests are performed. 13 hours after her blood culture sample is taken, an alarm is triggered on the incubator, and a FilmArray® Bloo…	Klebsiella pneumoniae	7	Resistance gene CTM-X ESBL	1	AS_10_068_301362914	Regarding case 10 (whose blood culture bottle yielded results after 3 days), Klebsiella pneumoniae was isolated by MALDI-TOF and was ESBL-positive. The attached antibiogram is shown. The patient is clinically stable. What would be your therapeutic recommendation considering dose, interval, frequency, and duration? (assuming the bacteremia is uncomplicated).	Klebsiella pneumoniae	7	The Molecular panel reported the presence of the resistance gene CTX-M ESBL. The antibiogram shows susceptibility to amikacin, Cefoperazone, ertapenem, gentamicin, imipenem/cilastatin, meropenem, and Piperacillin/tazobactam.The antibiogram reports resistance to amoxicillin, ampicillin, Ampicillin/Sulbactam, aztreonam, cefazolin, cefepime, cefixime, cefotaxime, ceftazidime, ceftriaxone, cefuroxime…	MDR	1	Ertapenem 1gr every 24h x 7-14d	14	Ertapenem 1gr every 24h x 7-14d	14	Onechoice	1		1
28/09/2024	https://docs.google.com/forms/d/e/1FAIpQLSfsXKg8J-nYCneOld5Kzbxjaap_YGG00QEYUtrgCnkr9S2hNw/viewform?usp=sf_link	AS_13_158_301577745	34886	50	16-20 years	4	PERU	Other Specialties	0	Case 13 (AS_AS_158_301577745): A 74-year-old male patient submitted a sample for clinical analysis. He presented with renal lithiasis, lithotripsy, and a double-J stent. He had been experiencing a fever for three days and was started empirically on ceftriaxone. Thirty-nine hours after the blood culture sample was taken, an alarm was triggered on the incubator, and a FilmArray® Blood panel was per…	Escherichia coli	4	Resistance gene ESBL	1	AS_13_158_301577745	Regarding case 13 (whose blood culture bottle yielded results after 3 days), Escherichia coli was isolated by MALDI-TOF and was ESBL-positive. The attached antibiogram is shown. The patient remains clinically stable. What would be your therapeutic recommendation considering dose, interval, frequency, and duration? (assuming the bacteremia is uncomplicated).	Escherichia coli	4	The Molecular panel reported the presence of the resistance gene CTX-M ESBL. The antibiogram shows susceptibility to amikacin, Cefoperazone/Sulbactam, ertapenem, imipenem/cilastatin, meropenem, and Piperacillin/tazobactam. The antibiogram shows intermediate results to Ampicillin/Sulbactam. The antibiogram reports resistance to amoxicillin, ampicillin, aztreonam, cefazolin, cefepime, cefixime, cef…	MDR	1	Ertapenem 1 g IV every 24 hours x 7-14 days	14	Ertapenem 1 g IV every 24 hours x 7-14 days	14	Onechoice	1		1
28/09/2024	https://docs.google.com/forms/d/e/1FAIpQLScEzHIR0bfUibHzfA1KYFRWxT3bAx_8IuBW0gNLQsFtwmjv2w/viewform?usp=sf_link	AS_22_102_301447599	37840	51	More than 20 years	5	PERU	Infectious Diseases	1	Case 22 (AS_102_301447599): A 93-year-old male patient was admitted through the emergency department (treated with anticoagulants, with a blood culture for benign prostatic hyperplasia, presenting with a 4-day history of fever, nausea, and vomiting). Thirteen hours after his blood culture sample was taken, an alarm was triggered on the incubator, and a FilmArray® Blood panel was performed. Two ho…	Enterococcus faecalis	3	No resistance genes were detected	0	AS_22_102_301447599	Regarding case 22 (whose blood culture bottle yielded results after 3 days), Enterococcus faecalis was isolated by MALDI-TOF with no apparent resistance genes. The attached antibiograms are shown. The patient remains clinically stable. What would be your therapeutic recommendation considering dose, interval, frequency, and duration? (assuming the bacteremia is uncomplicated).	Enterococcus faecalis	3	No resistance genes were found. The antibiogram shows susceptibility to ampicillin, chloramphenicol, linezolid, penicillin G, teicoplanin, and vancomycin. The antibiogram reports resistance to Cipro, gentamicin, levofloxacin, and tetracycline. The antibiogram shows intermediate results to azithromycin and erythromycin.	Not MDR	0	Penicillin G 24 MU IV 24h x 7-14d	25	Linezolid 600mg IV every 12h x 7d	21	Onechoice	0	1	1	"Bacteremia due to E fecalis VAN A/B negative, treatment of choice is Penicillin. Par answers correctly"	Unnecessary Broad Spectrum	4
28/09/2024	https://docs.google.com/forms/d/e/1FAIpQLScEzHIR0bfUibHzfA1KYFRWxT3bAx_8IuBW0gNLQsFtwmjv2w/viewform?usp=sf_link	AS_22_102_301447599	80364	33	1-5 years	1	PERU	Infectious Diseases	1	Case 22 (AS_102_301447599): A 93-year-old male patient was admitted through the emergency department (treated with anticoagulants, with a blood culture for benign prostatic hyperplasia, presenting with a 4-day history of fever, nausea, and vomiting). Thirteen hours after his blood culture sample was taken, an alarm was triggered on the incubator, and a FilmArray® Blood panel was performed. Two ho…	Enterococcus faecalis	3	No resistance genes were detected	0	AS_22_102_301447599	Regarding case 22 (whose blood culture bottle yielded results after 3 days), Enterococcus faecalis was isolated by MALDI-TOF with no apparent resistance genes. The attached antibiograms are shown. The patient remains clinically stable. What would be your therapeutic recommendation considering dose, interval, frequency, and duration? (assuming the bacteremia is uncomplicated).	Enterococcus faecalis	3	No resistance genes were found. The antibiogram shows susceptibility to ampicillin, chloramphenicol, linezolid, penicillin G, teicoplanin, and vancomycin. The antibiogram reports resistance to Cipro, gentamicin, levofloxacin, and tetracycline. The antibiogram shows intermediate results to azithromycin and erythromycin.	Not MDR	0	Penicillin G 24 MU IV 24h x 7-14d	25	Vancomycin IV 10 mg/kg/dose 12h x 7d	30	Onechoice	0	1	1	"Bacteremia due to E fecalis VAN A/B negative, treatment of choice is Penicillin. Par answers correctly"	Unnecessary Broad Spectrum	4
28/09/2024	https://docs.google.com/forms/d/e/1FAIpQLScEzHIR0bfUibHzfA1KYFRWxT3bAx_8IuBW0gNLQsFtwmjv2w/viewform?usp=sf_link	AS_22_102_301447599	89590	28	1-5 years	1	PERU	Internal medicine	0	Case 22 (AS_102_301447599): A 93-year-old male patient was admitted through the emergency department (treated with anticoagulants, with a blood culture for benign prostatic hyperplasia, presenting with a 4-day history of fever, nausea, and vomiting). Thirteen hours after his blood culture sample was taken, an alarm was triggered on the incubator, and a FilmArray® Blood panel was performed. Two ho…	Enterococcus faecalis	3	No resistance genes were detected	0	AS_22_102_301447599	Regarding case 22 (whose blood culture bottle yielded results after 3 days), Enterococcus faecalis was isolated by MALDI-TOF with no apparent resistance genes. The attached antibiograms are shown. The patient remains clinically stable. What would be your therapeutic recommendation considering dose, interval, frequency, and duration? (assuming the bacteremia is uncomplicated).	Enterococcus faecalis	3	No resistance genes were found. The antibiogram shows susceptibility to ampicillin, chloramphenicol, linezolid, penicillin G, teicoplanin, and vancomycin. The antibiogram reports resistance to Cipro, gentamicin, levofloxacin, and tetracycline. The antibiogram shows intermediate results to azithromycin and erythromycin.	Not MDR	0	Penicillin G 24 MU IV 24h x 7-14d	25	Linezolid 600mg IV every 12h x 7d	21	Onechoice	0	1	1	"Bacteremia due to E fecalis VAN A/B negative, treatment of choice is Penicillin. Par answers correctly"	Unnecessary Broad Spectrum	4
28/09/2024	https://docs.google.com/forms/d/e/1FAIpQLSdVhvFloUUc09MISk6PaxxMSEAk6m_djpZiK_jW-_UK0gyyDA/viewform?usp=sf_link	AS_24_117_301466976	37880	50	More than 20 years	5	PERU	Infectious Diseases	1	Case 24 (AS_117_301466976): An 89-year-old female patient with a history of diverticulosis was hospitalized for biliary stenosis following ERCP. An external biliary diversion was placed. She was discharged for follow-up and biliary surgery. While at home, she developed a fever of 38.2 °C and presented to the emergency department. Empirical antibiotic coverage was initiated, and testing began. At …	Pseudomonas aeruginosa	9	No resistance genes were detected	0	AS_24_117_301466976	Regarding case 24 (whose blood culture bottle yielded results after 3 days), Pseudomonas aeruginosa was isolated by MALDI-TOF with no apparent resistance genes. The attached antibiogram is shown. The patient remains clinically stable. What would be your therapeutic recommendation considering dose, interval, frequency, and duration? (assuming the bacteremia is uncomplicated).	Pseudomonas aeruginosa	9	No resistance genes were found. The antibiogram shows susceptibility to aztreonam, cefepime, Cefoperazone/Sulbactam, ceftazidime, avycaz, Ceftolozane-tazobactam, cipro, Fosfomycin, imipenem/cilastatin, levofloxacin, meropenem, and Piperacillin/tazobactam. The antibiogram reports resistance to cefotaxime and ceftriaxone.	Not MDR	0	Ceftazidime 2 g IV every 8 hours x 7-14 days	5	Ceftazidime 2 g IV every 8 hours x 7-14 days	5	Onechoice	1		1
28/09/2024	https://docs.google.com/forms/d/e/1FAIpQLSdVhvFloUUc09MISk6PaxxMSEAk6m_djpZiK_jW-_UK0gyyDA/viewform?usp=sf_link	AS_24_117_301466976	81976	32	1-5 years	1	PERU	Infectious Diseases	1	Case 24 (AS_117_301466976): An 89-year-old female patient with a history of diverticulosis was hospitalized for biliary stenosis following ERCP. An external biliary diversion was placed. She was discharged for follow-up and biliary surgery. While at home, she developed a fever of 38.2 °C and presented to the emergency department. Empirical antibiotic coverage was initiated, and testing began. At …	Pseudomonas aeruginosa	9	No resistance genes were detected	0	AS_24_117_301466976	Regarding case 24 (whose blood culture bottle yielded results after 3 days), Pseudomonas aeruginosa was isolated by MALDI-TOF with no apparent resistance genes. The attached antibiogram is shown. The patient remains clinically stable. What would be your therapeutic recommendation considering dose, interval, frequency, and duration? (assuming the bacteremia is uncomplicated).	Pseudomonas aeruginosa	9	No resistance genes were found. The antibiogram shows susceptibility to aztreonam, cefepime, Cefoperazone/Sulbactam, ceftazidime, avycaz, Ceftolozane-tazobactam, cipro, Fosfomycin, imipenem/cilastatin, levofloxacin, meropenem, and Piperacillin/tazobactam. The antibiogram reports resistance to cefotaxime and ceftriaxone.	Not MDR	0	Ceftazidime 2 g IV every 8 hours x 7-14 days	5	Ceftazidime 2 g IV every 8 hours x 7-14 days	5	Onechoice	1		1
28/09/2024	https://docs.google.com/forms/d/e/1FAIpQLScLlH7BarxwD-QeZ8_o_T4jor1XVMLxBSQOf5f2gRhfaCWwwg/viewform?usp=sf_link	AS_25_167_301599716	29856	56	More than 20 years	5	PERU	Infectious Diseases	1	Case 25 (AS_167_301599716): A 78-year-old male patient submitted a blood culture sample for clinical analysis (with benign prostatic hyperplasia, a Foley catheter in place while awaiting surgery, fever, and slightly cloudy urine, currently treated with meropenem). Seven hours after the sample was taken for blood culture, an alarm was triggered on the incubator, and a FilmArray® Blood panel was pe…	Klebsiella pneumoniae	7	Resistance gene CTM-X ESBL	1	AS_25_167_301599716	Regarding case 25 (whose blood culture bottle yielded results after 3 days), Klebsiella pneumoniae was isolated by MALDI-TOF and is ESBL-positive; the attached antibiogram is shown. The patient is clinically stable. What would be your therapeutic recommendation considering dose, interval, frequency, and duration? (assuming the bacteremia is uncomplicated).	Klebsiella pneumoniae	7	The Molecular panel reported the presence of the resistance gene CTX-M ESBL The antibiogram shows susceptibility to amikacin, Cefoperazone/Sulbactam, ertapenem, gentamicin, imipenem/cilastatin, meropenem, Piperacillin/tazobactam, and Trimethoprim/Sulfamethoxazole. The antibiogram reports resistance to amoxicillin, ampicillin, Ampicillin/Sulbactam, aztreonam, cefazolin, cefepime, cefixime, cefotax…	MDR	1	Ertapenem 1g IV every 24 hours x 7-14 days	14	Ertapenem 1g IV every 24 hours x 7-14 days	14	Onechoice	1		1
28/09/2024	https://docs.google.com/forms/d/e/1FAIpQLSfeghNPM7Qi7kFEmfyFGQfFBLfEfp-UrJN7giwWexqI-vCMqQ/viewform?usp=sf_link	AS_26_183_301624595	25103 / 21666	60	More than 20 years	5	PERU	Infectious Diseases	1	Case 26 (AS_183_301624595): A 51-year-old female patient submitted a sample for clinical analysis (fever of 38°C for 11 days). Fourteen hours after the blood culture sample was taken, an alarm was triggered on the incubator, and a FilmArray® Blood panel was performed. Two hours later, the attached image was reported. Based on this result, what therapeutic option would you recommend? Consider the …	Salmonella typhi	12	No resistance genes were detected	0	AS_26_183_301624595	Regarding case 26 (whose blood culture bottle yielded results after 3 days), Salmonella typhi was isolated by MALDI-TOF with no apparent presence of resistance genes. The attached antibiogram is shown. The patient remains clinically stable, but still febrile. What would be your therapeutic recommendation considering dose, interval, frequency, and duration? (assuming the bacteremia is uncomplicate…	Salmonella typhi	12	No resistance genes were found. The antibiogram shows susceptibility to amoxicillin, ampicillin, Ampicillin/Sulbactam, aztreonam, cefepime, cefixime, Cefoperazone/Sulbactam, cefotaxime, ceftazidime, ceftriaxone, ertapenem, imipenem/cilastatin, meropenem, Piperacillin/tazobactam, and Trimethoprim/Sulfamethoxazole. The antibiogram reports resistance to amikacin, cefazolin, cefuroxime, and gentamici…	Not MDR	0	Ceftriaxone 2g IV every 24h x 14d	9	Chloramphenicol 500mg PO every 6h x 14d	13	Onechoice	0	1	1	"Salmonella enterica of Group B, sensitive to Ceftriaxone and quinolones in bacteremia, the treatment is Ceftriaxone, in addition 3 pairs agree with Arkstone, but Chloramfenico is still recommended for use in Salmonella"	Incorrect Antibiotic Choice	1
28/09/2024	https://docs.google.com/forms/d/e/1FAIpQLSfeghNPM7Qi7kFEmfyFGQfFBLfEfp-UrJN7giwWexqI-vCMqQ/viewform?usp=sf_link	AS_26_183_301624595	51186	40	More than 20 years	5	PERU	Other Specialties	0	Case 26 (AS_183_301624595): A 51-year-old female patient submitted a sample for clinical analysis (fever of 38°C for 11 days). Fourteen hours after the blood culture sample was taken, an alarm was triggered on the incubator, and a FilmArray® Blood panel was performed. Two hours later, the attached image was reported. Based on this result, what therapeutic option would you recommend? Consider the …	Salmonella typhi	12	No resistance genes were detected	0	AS_26_183_301624595	Regarding case 26 (whose blood culture bottle yielded results after 3 days), Salmonella typhi was isolated by MALDI-TOF with no apparent presence of resistance genes. The attached antibiogram is shown. The patient remains clinically stable, but still febrile. What would be your therapeutic recommendation considering dose, interval, frequency, and duration? (assuming the bacteremia is uncomplicate…	Salmonella typhi	12	No resistance genes were found. The antibiogram shows susceptibility to amoxicillin, ampicillin, Ampicillin/Sulbactam, aztreonam, cefepime, cefixime, Cefoperazone/Sulbactam, cefotaxime, ceftazidime, ceftriaxone, ertapenem, imipenem/cilastatin, meropenem, Piperacillin/tazobactam, and Trimethoprim/Sulfamethoxazole. The antibiogram reports resistance to amikacin, cefazolin, cefuroxime, and gentamici…	Not MDR	0	Ceftriaxone 2g IV every 24h x 14d	9	Ceftriaxone 2g IV every 24h x 14d	9	Onechoice	1		1
28/09/2024	https://docs.google.com/forms/d/e/1FAIpQLSdB5_VCpAANCp0sJBEKyIxcuoTLWWmHR7KUmEwYHxPW48NiXQ/viewform?usp=sf_link	AS_27_213_301645659	89349	29	1-5 years	1	PERU	Other Specialties	0	Case 27 (AS_213_301645659): A 64-year-old male patient was hospitalized (colon cancer with liver metastasis, presenting with a fever of 39.5 °C of unknown origin). Fifteen hours after his blood culture sample was taken, an alarm was triggered on the incubator, and a FilmArray® Blood panel was performed. Two hours later, the attached image was reported. Based on this result, what therapeutic optio…	Escherichia coli	4	Resistance gene CTM-X ESBL	1	AS_27_213_301645659	Regarding case 27 (whose blood culture bottle yielded results after 3 days), Escherichia coli was isolated by MALDI-TOF and was ESBL-positive. The attached antibiogram is shown. The patient remains clinically stable. What would be your therapeutic recommendation considering dose, interval, frequency, and duration? (assuming the bacteremia is uncomplicated).	Escherichia coli	4	The Molecular panel reported the presence of the resistance gene CTX-M ESBL. The antibiogram shows susceptibility to amikacin, Cefoperazone/Sulbactam, ertapenem, gentamicin, imipenem/cilastatin, meropenem, and Piperacillin/tazobactam. The antibiogram reports resistance to amoxicillin, ampicillin, Ampicillin/Sulbactam, aztreonam, cefazolin, cefepime, cefixime, cefotaxime, ceftazidime, ceftriaxone,…	MDR	1	Ertapenem 1 g IV every 24 hours x 7-14 days	14	Piperacillin/tazobactam 4.5g IV every 8h x 7-14d	27	Onechoice	0	1	1	"E coli with the presence of the CTX-M gene requires treatment with Carbapenem, which is also suggested. Pip/tazo has no activity against CTX-M and the dose with the interval is not correct. A couple agree with Arkstone."	Incorrect Antibiotic Choice	1
28/09/2024	https://docs.google.com/forms/d/e/1FAIpQLScEy3m9SaaeyWKA6WIEKrbrJaGUVsEtpDuoZTYmhF9eukWW3Q/viewform?usp=sf_link	AS_30_5102_301952835	83239	49	More than 20 years	5	PERU	Other Specialties	0	Case 30 (AS_5102_301952835): A 72-year-old female patient was admitted to the ICU (with rheumatoid arthritis and urosepsis, for which she received multiple courses of antibiotics). Upon discharge from the ICU, while recovering from polyneuropathy, she developed a fever and sedimenty urine. Paraclinical tests were performed. Twelve hours after her blood culture sample was taken, an alarm was trigg…	Pseudomonas aeruginosa	9	No resistance genes were detected	0	AS_30_5102_301952835	Regarding case 30 (in which Pseudomonas aeruginosa was isolated from the blood culture bottle by MALDI-TOF with no apparent presence of resistance genes), the attached antibiogram is shown. The patient is clinically stable. What would be your therapeutic recommendation considering dose, interval, frequency, and duration?	Pseudomonas aeruginosa	9	No resistance genes were found. The antibiogram shows susceptibility to cefepime, Cefoperazone/Sulbactam, avycaz, Ceftolozane-tazobactam, and imipenem/cilastatin. The antibiogram shows resistance to aztreonam, cefotaxime, ceftazidime, ceftriaxone, cipro, and levofloxacin. The antibiogram reports intermediate results to meropenem and Piperacillin/tazobactam.	Not MDR	0	Ciprofloxacin 400 mg IV every 8 hours x 7-14 days	10	Levofloxacin 750mg IV every 24h x 7-14d	20	Onechoice	0	2	0		For Both	6
28/09/2024	https://docs.google.com/forms/d/e/1FAIpQLSdUOmdv7zNKpTzW2CFdJqQsGn15JLVX5jtoRaQvtPtptdoAmw/viewform?usp=sf_link	AS_39_1360_301772496	26667	68	More than 20 years	5	PERU	Infectious Diseases	1	Case 39 (AS_1360_301772496): An 88-year-old male patient hospitalized for cellulitis of the right lower extremity, with a 7-day history of peripheral circulatory insufficiency, presented with fever. Clinical tests were ordered. Ten hours after his blood culture sample was taken, an alarm was triggered on the incubator, and a FilmArray® Blood panel was performed. Two hours later, the attached imag…	Streptococcus agalactiae	15	No resistance genes were detected	0	AS_39_1360_301772496	Regarding case 39 (whose blood culture bottle yielded results after 3 days), Streptococcus agalactiae was isolated by MALDI-TOF with no apparent presence of resistance genes. The attached antibiogram is shown. The patient is clinically stable. What would be your therapeutic recommendation considering dose, interval, frequency, and duration? (assuming the bacteremia is uncomplicated).	Streptococcus agalactiae	15	No resistance genes were found. The antibiogram shows susceptibility to Azithromycin, chloramphenicol, Clindamycin, erythromycin, levofloxacin, linezolid, moxifloxacin, penicillin G, and vancomycin. The antibiogram reports resistance to tetracycline.	Not MDR	0	Penicillin G 24 MU IV 24h x 7-14d	25	Penicillin G 24 MU IV 24h x 7-14d	25	Onechoice	1		1
28/09/2024	https://docs.google.com/forms/d/e/1FAIpQLSdUOmdv7zNKpTzW2CFdJqQsGn15JLVX5jtoRaQvtPtptdoAmw/viewform?usp=sf_link	AS_39_1360_301772496	82567	33	More than 20 years	5	PERU	Infectious Diseases	1	Case 39 (AS_1360_301772496): An 88-year-old male patient hospitalized for cellulitis of the right lower extremity, with a 7-day history of peripheral circulatory insufficiency, presented with fever. Clinical tests were ordered. Ten hours after his blood culture sample was taken, an alarm was triggered on the incubator, and a FilmArray® Blood panel was performed. Two hours later, the attached imag…	Streptococcus agalactiae	15	No resistance genes were detected	0	AS_39_1360_301772496	Regarding case 39 (whose blood culture bottle yielded results after 3 days), Streptococcus agalactiae was isolated by MALDI-TOF with no apparent presence of resistance genes. The attached antibiogram is shown. The patient is clinically stable. What would be your therapeutic recommendation considering dose, interval, frequency, and duration? (assuming the bacteremia is uncomplicated).	Streptococcus agalactiae	15	No resistance genes were found. The antibiogram shows susceptibility to Azithromycin, chloramphenicol, Clindamycin, erythromycin, levofloxacin, linezolid, moxifloxacin, penicillin G, and vancomycin. The antibiogram reports resistance to tetracycline.	Not MDR	0	Penicillin G 24 MU IV 24h x 7-14d	25	Penicillin G 24 MU IV 24h x 7-14d	25	Onechoice	1		1
28/09/2024	https://docs.google.com/forms/d/e/1FAIpQLSd5oU97Jqm54rwEtaN7Kc8tpUlIE6iv2h3rIzBsAIeOVzB9RA/viewform?usp=sf_link	AS_42_247_301741171	26236	58	More than 20 years	5	PERU	Infectious Diseases	1	Case 42 (AS_247_301741171): A 78-year-old male patient, hospitalized (admitted for stroke, progressing to dyspnea and fever), experienced an alarm on the incubator 7 hours after his blood culture sample was taken. A FilmArray® Blood panel was then performed. The attached image was reported 2 hours later. Based on this result, what therapeutic option would you recommend? Consider the dose, interva…	Streptococcus parasanguinis, Klebsiella pneumoniae	18	No resistance genes were detected	0	AS_42_247_301741171	Regarding case 42 (whose blood culture bottle yielded results after 3 days), Streptococcus parasanguinis and Klebsiella pneumoniae were isolated by MALDI-TOF, with no apparent resistance genes. The attached antibiograms are shown. The patient is clinically stable. What would be your therapeutic recommendation considering dose, interval, frequency, and duration? (assuming the bacteremia is uncompl…	Streptococcus parasanguinis, Klebsiella pneumoniae	18	No resistance genes were found. The antibiogram for Klebsiella pneumoniae shows resistance to ampicillin. It also reports susceptibility to amikacin, amoxicillin, Ampicillin/Sulbactam, aztreonam, cefazolin, cefepime, cefixime, Cefoperazone/Sulbactam, cefotaxime, ceftazidime, ceftriaxone, cefuroxime, Cipro, ertapenem, gentamicin, imipenem/cilastatin, levofloxacin, meropenem, Piperacillin/tazobacta…	Not MDR	0	Ceftriaxone 1-2 g IV every 12 hours x 7-14 days	7	Ceftriaxone 1-2 g IV every 12 hours x 7-14 days	7	Onechoice	1		1
11/10/2024	https://docs.google.com/forms/d/e/1FAIpQLSfeghNPM7Qi7kFEmfyFGQfFBLfEfp-UrJN7giwWexqI-vCMqQ/viewform?usp=sf_link	AS_26_183_301624595	20604076375	39	More than 20 years	5	PERU	Other Specialties	0	Case 26 (AS_183_301624595): A 51-year-old female patient submitted a sample for clinical analysis (fever of 38°C for 11 days). Fourteen hours after the blood culture sample was taken, an alarm was triggered on the incubator, and a FilmArray® Blood panel was performed. Two hours later, the attached image was reported. Based on this result, what therapeutic option would you recommend? Consider the …	Salmonella typhi	12	No resistance genes were detected	0	AS_26_183_301624595	Regarding case 26 (whose blood culture bottle yielded results after 3 days), Salmonella typhi was isolated by MALDI-TOF with no apparent presence of resistance genes. The attached antibiogram is shown. The patient remains clinically stable, but still febrile. What would be your therapeutic recommendation considering dose, interval, frequency, and duration? (assuming the bacteremia is uncomplicate…	Salmonella typhi	12	No resistance genes were found. The antibiogram shows susceptibility to amoxicillin, ampicillin, Ampicillin/Sulbactam, aztreonam, cefepime, cefixime, Cefoperazone/Sulbactam, cefotaxime, ceftazidime, ceftriaxone, ertapenem, imipenem/cilastatin, meropenem, Piperacillin/tazobactam, and Trimethoprim/Sulfamethoxazole. The antibiogram reports resistance to amikacin, cefazolin, cefuroxime, and gentamici…	Not MDR	0	Ceftriaxone 2g IV every 24h x 14d	9	Cefepime 2g IV every 8h x 7-14d	3	Onechoice	0	1	1	"Salmonella spp. ESBL Negative and sensitive to Ceftriaxone, the treatment of choice is Ceftriaxone, a couple respond the same to Arkstone. There is no reason to use carbapenems."	Incorrect Antibiotic Choice	1
22/11/2024	https://docs.google.com/forms/d/e/1FAIpQLSetG8t1hePgSPe5GZ7SynHb6Eu3uXOoHj07KbqJsHv2knhg-Q/viewform?usp=sf_link	AS_06_4778_301935171	88709	30	1-5 years	1	PERU	Other Specialties	0	Case 06 (AS_4778_301935171): A 45-year-old male patient hospitalized with idiopathic thrombocytopenic purpura, treated with corticosteroids for one month, presents with a 6-day history of fever, accompanied by nonspecific abdominal pain, nausea, and vomiting. Paraclinical tests are ordered. Six hours after his blood culture sample is taken, an alarm is triggered on the incubator, and a FilmArray®…	Salmonella enterica	10	No resistance genes were detected	0	AS_06_4778_301935171	Regarding case 06 (whose blood culture bottle yielded results after 3 days), Salmonella enterica was isolated by MALDI-TOF with no apparent presence of resistance genes. The attached antibiograms are shown. What would be your therapeutic recommendation considering dose, interval, frequency, and duration? (assuming the bacteremia is uncomplicated).	Salmonella enterica	10	No resistance genes were found. The antibiogram shows susceptibility to Amoxicillin/clavulanate, ampicillin, Ampicillin/Sulbactam, aztreonam, cefepime, cefixime, Cefoperazone/Sulbactam, cefotaxime, ceftazidime, ceftriaxone, ertapenem, imipenem/cilastatin, meropenem, Piperacillin/tazobactam, and Trimethoprim/Sulfamethoxazole. The antibiogram reports resistance to amikacin, cefazolin, cefuroxime, a…	Not MDR	0	Ceftriaxone 2 g IV every 24h x 14d	9	Ceftriaxone 2 g IV every 24h x 14d	9	Onechoice	1		1
22/11/2024	https://docs.google.com/forms/d/e/1FAIpQLSc8vStGOzf37pj4JuHS26BD-gXrda_vKRIlo5G_qxD2Q-f2Dg/viewform?usp=sf_link	AS_14_220_301660986	92850	29	1-5 years	1	PERU	Internal medicine	0	Case 14 (AS_220_301660986): A 52-year-old male patient was hospitalized (with symptoms of a urinary tract infection, fever of 38 degrees Celsius, and initiated on empirical therapy with piperacillin-tazobactam). Twenty-nine hours after his blood culture sample was taken, an alarm was triggered on the incubator, and a FilmArray® Blood panel was performed. Two hours later, the attached image was re…	Escherichia coli	4	No resistance genes were detected	0	AS_14_220_301660986	Regarding case 14 (whose blood culture bottle yielded results after 3 days), Escherichia coli was isolated by MALDI-TOF with no apparent resistance genes. The attached antibiogram is shown. The patient is clinically stable. What would be your therapeutic recommendation considering dose, interval, frequency, and duration? (assuming the bacteremia is uncomplicated).	Escherichia coli	4	No resistance genes were found. The antibiogram shows susceptibility to amikacin, aztreonam, cefazolin, cefepime, cefixime, Cefoperazone/Sulbactam, cefotaxime, ceftazidime, ceftriaxone, cefuroxime, ertapenem, gentamicin, imipenem/cilastatin, meropenem, and Piperacillin/tazobactam. The antibiogram shows intermediate results to amoxicillin and Ampicillin/Sulbactam. The antibiogram reports resistanc…	Not MDR	0	Ceftriaxone 1-2 g IV every 12 hours x 7-14 days	7	Ceftriaxone 1-2 g IV every 12 hours x 7-14 days	7	Onechoice	1		1
22/11/2024	https://docs.google.com/forms/d/e/1FAIpQLSd5DQsApWQBYM1gVmh5wEx5RESlOF4tpdlY7wxGWmEdyH0XeA/viewform?usp=sf_link	AS_16_986_301757256	58989	30	1-5 years	1	PERU	Internal medicine	0	Case 16 (AS_986_301757256): A 64-year-old male cancer patient submits a sample for clinical analysis (with gallbladder cancer, severe jaundice, and fever). Eleven hours after the blood culture sample was taken, an alarm was triggered on the incubator, and a FilmArray® Blood panel was performed. Two hours later, the attached image was reported. Based on this result, what therapeutic option would y…	Escherichia coli	4	Resistance gene ESBL	1	AS_16_986_301757256	Regarding case 16 (whose blood culture bottle yielded results after 3 days), Escherichia coli was isolated by MALDI-TOF and was ESBL-positive. The attached antibiogram is shown. The patient remains clinically stable. What would be your therapeutic recommendation considering dose, interval, frequency, and duration? (assuming the bacteremia is uncomplicated).	Escherichia coli	4	The Molecular panel reported the presence of the resistance gene ESBL. The antibiogram shows susceptibility to amikacin, Cefoperazone/Sulbactam, ertapenem, gentamicin, imipenem/cilastatin, meropenem, and Piperacillin/tazobactam. The antibiogram reports resistance to amoxicillin, ampicillin, Ampicillin/Sulbactam, aztreonam, cefazolin, cefepime, cefixime, cefotaxime, ceftazidime, ceftriaxone, cefur…	MDR	1	Ertapenem 1g IV every 24h x 7-14d	14	Ertapenem 1g IV every 24h x 7-14d	14	Onechoice	1		1
22/11/2024	https://docs.google.com/forms/d/e/1FAIpQLSen8NZ4NRSDYziWV1lsHCDqvo4M8cXGO3gLI-eRNg-ErApgnw/viewform?usp=sf_link	AS_19_5374_301964981	92850	29	1-5 years	1	PERU	Internal medicine	0	Case 19 (AS_5374_301964981): A 72-year-old male patient, hospitalized (on dialysis, febrile, with no prior antibiotic treatment), presented with a blood culture sample that triggered an alarm on the incubator 20 hours after collection. A FilmArray® Blood panel was then performed. The attached image was reported 2 hours later. Based on this result, what therapeutic option would you recommend? Cons…	Enterobacter cloacae	1	Resistance gene ESBL	1	AS_19_5374_301964981	Regarding case 19 (whose blood culture bottle yielded results after 3 days), Enterobacter cloacae was isolated by MALDI-TOF and is ESBL positive; the attached antibiograms are shown. What would be your therapeutic recommendation considering dose, interval, frequency, and duration? (assuming the bacteremia is uncomplicated).	Enterobacter cloacae	1	The Molecular panel reported the presence of the resistance gene ESBL. The antibiogram shows susceptibility to amikacin, Cefoperazone/Sulbactam, ertapenem, imipenem/cilastatin, meropenem, and Trimethoprim/Sulfamethoxazole. The antibiogram reports resistance to Amoxicillin/clavulanate, ampicillin, Ampicillin/Sulbactam, aztreonam, cefazolin, cefepime, cefixime, cefotaxime, ceftazidime, ceftriaxone,…	MDR	1	Ertapenem 1g IV every 24h x 7-14d	14	Ertapenem 1g IV every 24h x 7-14d	14	Onechoice	1		1
22/11/2024	https://docs.google.com/forms/d/e/1FAIpQLSf-dG1QJA7DNbSksO_VWE-l6Y9GU1G7XkYhRM2jPsXKMifCBA/viewform?usp=sf_link	AS_21_085_301416568	62979	37	1-5 years	1	PERU	Infectious Diseases	1	Case 21 (AS_085_301416568): A 55-year-old female patient, hospitalized with a history of kidney stones, presented to the emergency department with fever, nausea, vomiting, and lower back pain. Empirical antibiotic treatment was initiated due to suspected complicated urinary tract infection (UTI), and paraclinical tests were ordered. Sixteen hours after her blood culture sample was taken, an alarm…	Escherichia coli	4	No resistance genes were detected	0	AS_21_085_301416568	Regarding case 21 (whose blood culture bottle yielded results after 3 days), Escherichia coli was isolated by MALDI-TOF with no apparent resistance genes. The attached antibiogram is shown. The patient is recovering well. What would be your therapeutic recommendation considering dose, interval, frequency, and duration? (assuming the bacteremia is uncomplicated).	Escherichia coli	4	No resistance genes were found. The antibiogram shows susceptibility to amikacin, amoxicillin, ampicillin, Ampicillin/Sulbactam, aztreonam, cefazolin, cefepime, cefixime, Cefoperazone/Sulbactam, cefotaxime, ceftazidime, ceftriaxone, cefuroxime, imipenem/cilastatin, meropenem, Piperacillin/tazobactam, and Trimethoprim/Sulfamethoxazole. It also reports resistance to cipro, ertapenem, and levofloxac…	Not MDR	0	Ceftriaxone 1-2 g IV every 12 hours x 7-14 days	7	Ceftriaxone 1-2 g IV every 12 hours x 7-14 days	7	Onechoice	1		1
22/11/2024	https://docs.google.com/forms/d/e/1FAIpQLScEzHIR0bfUibHzfA1KYFRWxT3bAx_8IuBW0gNLQsFtwmjv2w/viewform?usp=sf_link	AS_22_102_301447599	82814	33	1-5 years	1	PERU	Pulmonology	0	Case 22 (AS_102_301447599): A 93-year-old male patient was admitted through the emergency department (treated with anticoagulants, with a blood culture for benign prostatic hyperplasia, presenting with a 4-day history of fever, nausea, and vomiting). Thirteen hours after his blood culture sample was taken, an alarm was triggered on the incubator, and a FilmArray® Blood panel was performed. Two ho…	Enterococcus faecalis	3	No resistance genes were detected	0	AS_22_102_301447599	Regarding case 22 (whose blood culture bottle yielded results after 3 days), Enterococcus faecalis was isolated by MALDI-TOF with no apparent resistance genes. The attached antibiograms are shown. The patient remains clinically stable. What would be your therapeutic recommendation considering dose, interval, frequency, and duration? (assuming the bacteremia is uncomplicated).	Enterococcus faecalis	3	No resistance genes were found. The antibiogram shows susceptibility to ampicillin, chloramphenicol, linezolid, penicillin G, teicoplanin, and vancomycin. The antibiogram reports resistance to Cipro, gentamicin, levofloxacin, and tetracycline. The antibiogram shows intermediate results to azithromycin and erythromycin.	Not MDR	0	Penicillin G 24 MU IV 24h x 7-14d	25	Ceftriaxone 2g IV every 24h x 7-14d	9	Onechoice	0	1	1	"Bacteremia due to E fecalis VAN A/B negative, treatment of choice is Penicillin. Par answers correctly"	Incorrect Antibiotic Choice	1
22/11/2024	https://docs.google.com/forms/d/e/1FAIpQLScEzHIR0bfUibHzfA1KYFRWxT3bAx_8IuBW0gNLQsFtwmjv2w/viewform?usp=sf_link	AS_22_102_301447599	84393	30	1-5 years	1	PERU	Infectious Diseases	1	Case 22 (AS_102_301447599): A 93-year-old male patient was admitted through the emergency department (treated with anticoagulants, with a blood culture for benign prostatic hyperplasia, presenting with a 4-day history of fever, nausea, and vomiting). Thirteen hours after his blood culture sample was taken, an alarm was triggered on the incubator, and a FilmArray® Blood panel was performed. Two ho…	Enterococcus faecalis	3	No resistance genes were detected	0	AS_22_102_301447599	Regarding case 22 (whose blood culture bottle yielded results after 3 days), Enterococcus faecalis was isolated by MALDI-TOF with no apparent resistance genes. The attached antibiograms are shown. The patient remains clinically stable. What would be your therapeutic recommendation considering dose, interval, frequency, and duration? (assuming the bacteremia is uncomplicated).	Enterococcus faecalis	3	No resistance genes were found. The antibiogram shows susceptibility to ampicillin, chloramphenicol, linezolid, penicillin G, teicoplanin, and vancomycin. The antibiogram reports resistance to Cipro, gentamicin, levofloxacin, and tetracycline. The antibiogram shows intermediate results to azithromycin and erythromycin.	Not MDR	0	Penicillin G 24 MU IV 24h x 7-14d	25	Ceftriaxone 2g IV every 24h x 7-14d	9	Onechoice	0	1	0	"Bacteremia due to E fecalis VAN A/B negative, treatment of choice is Penicillin. Par answers correctly"	Incorrect Antibiotic Choice	1
22/11/2024	https://docs.google.com/forms/d/e/1FAIpQLSchx6wmzzOyf08aFVD3pv01-QqBU8j88XT5d8Sc1iwKYlx6TA/viewform?usp=sf_link	AS_28_235_301714483	49104	42	1-5 years	1	PERU	Internal medicine	0	Case 28 (AS_235_301714483): A 43-year-old female patient admitted to the clinic (UTI with oral intolerance) underwent clinical examinations. Twelve hours after her blood culture sample was taken, an alarm was triggered on the incubator, and a FilmArray® Blood panel was performed. Two hours later, the attached image was reported. Based on this result, what therapeutic option would you recommend? C…	Escherichia coli	4	No resistance genes were detected	0	AS_28_235_301714483	Regarding case 28 (whose blood culture bottle yielded results after 3 days), Escherichia coli was isolated by MALDI-TOF with no apparent presence of resistance genes. The attached antibiogram is shown. What would be your therapeutic recommendation considering dose, interval, frequency, and duration? (assuming the bacteremia is uncomplicated).	Escherichia coli	4	No resistance genes were found. The antibiogram shows susceptibility to amikacin, amoxicillin, ampicillin, Ampicillin/Sulbactam, aztreonam, cefazolin, cefepime, cefixime, Cefoperazone/Sulbactam, cefotaxime, ceftazidime, Avycaz, ceftriaxone, cefuroxime, ertapenem, gentamicin, imipenem/cilastatin, meropenem, Piperacillin/tazobactam, and Trimethoprim/Sulfamethoxazole. It also reports intermediate re…	Not MDR	0	Ceftriaxone 1-2 g IV every 12 hours x 7-14 days	7	Ceftriaxone 1-2 g IV every 12 hours x 7-14 days	7	Onechoice	1		1
22/11/2024	https://docs.google.com/forms/d/e/1FAIpQLSfXch78JHtr58WVQRnI0tNA-24gA0tCRwPOBIuBD_Ou_FXwCg/viewform?usp=sf_link	AS_32_111_301464514	95911	28	1-5 years	1	PERU	Internal medicine	0	Case 32 (AS_111_301464514): A 48-year-old female patient hospitalized in the ICU presented with status epilepticus. She was receiving supportive care, intubated for protective mechanical ventilation, and had a central venous catheter (CVC) and Foley catheter inserted. She developed a fever with no apparent source. Laboratory tests were ordered. Ten hours after her blood culture sample was taken, …	Klebsiella pneumoniae	7	Resistance gene CTM-X ESBL	1	AS_32_111_301464514	Regarding case 32 (whose blood culture bottle yielded results after 3 days), Klebsiella pneumoniae was isolated by MALDI-TOF and is ESBL-positive. The attached antibiogram is shown. The patient is clinically stable. What would be your therapeutic recommendation considering dose, interval, frequency, and duration? (assuming the bacteremia is uncomplicated).	Klebsiella pneumoniae	7	The Molecular panel reported the presence of the resistance gene CTX-M ESBL. The antibiogram shows susceptibility to amikacin, Cefoperazone/Sulbactam, cipro, ertapenem, gentamicin, imipenem/cilastatin, levofloxacin, meropenem, Piperacillin/tazobactam, and Trimethoprim/Sulfamethoxazole. The antibiogram reports resistance to amoxicillin, ampicillin, Ampicillin/Sulbactam, aztreonam, cefazolin, cefep…	MDR	1	Ertapenem 1g IV every 24h x 7-14d	14	Ertapenem 1g IV every 24h x 7-14d	14	Onechoice	1		1
22/11/2024	https://docs.google.com/forms/d/e/1FAIpQLScPs9irptQrEtUcq3YTE_BYwvZccg6pGyns1h1Vv1xSbECKSA/viewform?usp=sf_link	AS_37_217_301654038	95911	28	1-5 years	1	PERU	Internal medicine	0	Case 37 (AS_217_301654038): A 58-year-old male patient was hospitalized (with suspected biliary tract cancer). He was admitted for cholangitis, for which clinical tests were ordered and empirical antibiotic treatment was initiated. At 17 hours after his blood culture sample was taken, an alarm was triggered on the incubator, and a FilmArray® Blood panel was performed. Two hours later, the attache…	Enterobacter hormaeche	2	No resistance genes were detected	0	AS_37_217_301654038	Regarding case 37 (whose blood culture bottle yielded results after 3 days), Enterobacter hormaechei was isolated by MALDI-TOF and AmpC-type beta-lactamases were positive. The attached antibiogram is shown. The patient is clinically stable. What would be your therapeutic recommendation considering dose, interval, frequency, and duration? (assuming the bacteremia is uncomplicated).	Enterobacter hormaeche	2	No resistance genes were found. The antibiogram shows susceptibility to amikacin, aztreonam, cefepime, Cefoperazone/Sulbactam, cefotaxime, ceftazidime, ceftriaxone, cipro, ertapenem, gentamicin, imipenem/cilastatin, levofloxacin, meropenem, Piperacillin/tazobactam, and Trimethoprim/Sulfamethoxazole. The antibiogram reports resistance to amoxicillin, ampicillin, Ampicillin/Sulbactam, cefazolin, an…	Not MDR	0	Cefepime 1-2g IV 8-12h x 10-14d	2	Cefepime 1-2g IV 8-12h x 10-14d	2	Onechoice	1		1
22/11/2024	https://docs.google.com/forms/d/e/1FAIpQLScRaWaUkJlxmX0agnT4Qu1R8HwpgKXk-q3YEUblXCsYHFS1rA/viewform?usp=sf_link	AS_38_221_301662593	41059	45	16-20 years	4	PERU	Internal medicine	0	Case 38 (AS_221_301662593): A 57-year-old male patient was admitted to the clinic and underwent surgery for a sub-occlusive condition. A colostomy was performed, and he was diagnosed with intestinal tuberculosis. A central venous catheter (CVC) was placed for total parenteral nutrition (TPN) and alternative treatment. He presented with fever without another apparent source, so clinical tests were…	Escherichia coli	4	Resistance gene CTM-X ESBL	1	AS_38_221_301662593	Regarding case 38 (whose blood culture bottle yielded results after 3 days), Escherichia coli was isolated by MALDI-TOF and was ESBL-positive. The attached antibiogram is shown. What would be your therapeutic recommendation considering dose, interval, frequency, and duration? (assuming the bacteremia is uncomplicated).	Escherichia coli	4	The Molecular panel reported the presence of the resistance gene CTX-M ESBL. The antibiogram shows susceptibility to Cefoperazone/Sulbactam, ertapenem, imipenem/cilastatin, meropenem, Piperacillin/tazobactam, and Trimethoprim/Sulfamethoxazole. The antibiogram reports resistance to amoxicillin, ampicillin, Ampicillin/Sulbactam, aztreonam, cefazolin, cefepime, cefixime, cefotaxime, ceftazidime, cef…	MDR	1	Ertapenem 1 g IV every 24 hours x 7-14 days	14	Ertapenem 1 g IV every 24 hours x 7-14 days	14	Onechoice	1		1
22/11/2024	https://docs.google.com/forms/d/e/1FAIpQLSdUOmdv7zNKpTzW2CFdJqQsGn15JLVX5jtoRaQvtPtptdoAmw/viewform?usp=sf_link	AS_39_1360_301772496	26723	59	More than 20 years	5	PERU	Internal medicine	0	Case 39 (AS_1360_301772496): An 88-year-old male patient hospitalized for cellulitis of the right lower extremity, with a 7-day history of peripheral circulatory insufficiency, presented with fever. Clinical tests were ordered. Ten hours after his blood culture sample was taken, an alarm was triggered on the incubator, and a FilmArray® Blood panel was performed. Two hours later, the attached imag…	Streptococcus agalactiae	15	No resistance genes were detected	0	AS_39_1360_301772496	Regarding case 39 (whose blood culture bottle yielded results after 3 days), Streptococcus agalactiae was isolated by MALDI-TOF with no apparent presence of resistance genes. The attached antibiogram is shown. The patient is clinically stable. What would be your therapeutic recommendation considering dose, interval, frequency, and duration? (assuming the bacteremia is uncomplicated).	Streptococcus agalactiae	15	No resistance genes were found. The antibiogram shows susceptibility to Azithromycin, chloramphenicol, Clindamycin, erythromycin, levofloxacin, linezolid, moxifloxacin, penicillin G, and vancomycin. The antibiogram reports resistance to tetracycline.	Not MDR	0	Penicillin G 24 MU IV 24h x 7-14d	25	Cephalothin 1g IV every 6h x 7-14d	33	Onechoice	0	1	1	"The treatment of choice for Streptococcus agalactiae is penicillin and, alternatively, Vancomycin or Ceftriaxone."	Incorrect Antibiotic Choice	1
22/11/2024	https://docs.google.com/forms/d/e/1FAIpQLSfj-SqpctsiK6xW7VqoZJUhIdPDMnYhBt8BxwCpecahkyykRA/viewform?usp=sf_link	AS_41_5308_301962380	52755	40	More than 20 years	5	PERU	Infectious Diseases	1	Case 41 (AS_5308_301962380): A 67-year-old female patient is hospitalized (febrile for one day). At 16 hours after her blood culture sample was taken, an alarm was triggered on the incubator, and a FilmArray® Blood panel was performed. Two hours later, the attached image was reported. Based on this result, what therapeutic option would you recommend? Consider the dose, interval, frequency, and du…	Streptococcus equi subsp. Equi	17	No resistance genes were detected	0	AS_41_5308_301962380	Regarding case 41 (in which Streptococcus equi spp. was isolated from the blood culture bottle by MALDI-TOF and without apparent presence of resistance genes), the attached antibiogram is shown. What would be your therapeutic recommendation considering dose, interval, frequency, and duration?	Streptococcus equi subsp. Equi	17	No resistance genes were found. The antibiogram shows susceptibility to Azithromycin, cefotaxime, ceftriaxone, chloramphenicol, erythromycin, levofloxacin, linezolid, moxifloxacin, Penicillin G, and tetracycline. Also, it reports resistance to Clindamycin and Trimethoprim/Sulfamethoxazole.	Not MDR	0	Penicillin G 24 MU in continuous IV infusion over 24 hours x 7-14 days	24	Penicillin G 24 MU in continuous IV infusion over 24 hours x 7-14 days	24	Onechoice	1		1
13/01/2025	https://docs.google.com/forms/d/e/1FAIpQLSfQ0xIwFOoijg_ldiwokGwJ_v9YKON3WvxbbRYdSlkQztyJyw/viewform?usp=sf_link	AS_20_069_301365681	48214	43	More than 20 years	5	PERU	Other Specialties	0	Case 20 (AS_069_301365681): A 76-year-old male patient was hospitalized (with type 2 diabetes, diagnosed with benign prostatic hyperplasia, chronic portal vein thrombosis, and a 4-day history of fever, reaching 38.5°C on admission, treated with paracetamol). Eleven hours after his blood culture sample was taken, an alarm was triggered on the incubator, and a FilmArray® Blood panel was performed. …	Escherichia coli	4	Resistance gene ESBL	1	AS_20_069_301365681	Regarding case 20 (whose blood culture bottle yielded results after 3 days), Escherichia coli was isolated by MALDI-TOF and is ESBL-positive. The attached antibiogram is shown. The patient is clinically stable. What would be your therapeutic recommendation considering dose, interval, frequency, and duration? (assuming the bacteremia is uncomplicated).	Escherichia coli	4	The Molecular panel reported the presence of the resistance gene ESBL. The antibiogram shows susceptibility to Cefoperazone, ertapenem, imipenem/cilastatin, meropenem, and Trimethoprim/Sulfamethoxazole. The antibiogram reports resistance to amikacin, amoxicillin, ampicillin, Ampicillin/Sulbactam, aztreonam, cefazolin, cefepime, cefixime, cefotaxime, ceftazidime, ceftriaxone, cefuroxime, cipro, ge…	MDR	1	Ertapenem 1g IV every 24h x 7-14d	14	Ertapenem 1g IV every 24h x 7-14d	14	Onechoice	1		1
14/01/2025	https://docs.google.com/forms/d/e/1FAIpQLSd5hhgBdbouQAMHCboJVLckKETGN1KJyOG7KnctUqLPohIEDw/viewform?usp=sf_link	AS_07_5536_301981754	29334	44	More than 20 years	5	PERU	Internal medicine	0	Case 07 (AS_5536_301981754): A 45-year-old male patient submits a blood sample for clinical analysis (treated with ciprofloxacin). Fifteen hours after the sample was taken for blood culture, an alarm is triggered on the incubator, and a FilmArray® Blood panel is performed. Two hours later, the attached image is reported. Based on this result, what therapeutic recommendation would you give? Consid…	Pseudomonas aeruginosa	9	Resistance gene VIM beta-lactamase	1	AS_07_5536_301981754	Regarding case 07 (whose blood culture bottle yielded results after 3 days), Pseudomonas aeruginosa was isolated by MALDI-TOF with no apparent presence of resistance genes. The attached antibiograms are shown. What would be your therapeutic recommendation considering dose, interval, frequency, and duration? (assuming the bacteremia is uncomplicated).	Pseudomonas aeruginosa	9	The Molecular panel reported the presence of the resistance gene VIM beta-lactamase. The antibiogram shows susceptibility to aztreonam, cefepime, Cefoperazone/Sulbactam, ceftazidime, avycaz, Ceftolozane-tazobactam, cipro, imipenem/cilastatin, levofloxacin, meropenem, and Piperacillin/tazobactam. The antibiogram reports resistance to cefotaxime and ceftriaxone.	MDR	1	Ciprofloxacin 400mg IV every 12h x 7-14d	10	Meropenem 1g IV every 8h x 7-14d	34	Onechoice	0	1	1	Imipenem or Meropenem have no activity against IMP nor NDM	Incorrect Antibiotic Choice	1
14/01/2025	https://docs.google.com/forms/d/e/1FAIpQLSfj-SqpctsiK6xW7VqoZJUhIdPDMnYhBt8BxwCpecahkyykRA/viewform?usp=sf_link	AS_41_5308_301962380	29334	44	More than 20 years	5	PERU	Internal medicine	0	Case 41 (AS_5308_301962380): A 67-year-old female patient is hospitalized (febrile for one day). At 16 hours after her blood culture sample was taken, an alarm was triggered on the incubator, and a FilmArray® Blood panel was performed. Two hours later, the attached image was reported. Based on this result, what therapeutic option would you recommend? Consider the dose, interval, frequency, and du…	Streptococcus equi subsp. Equi	17	No resistance genes were detected	0	AS_41_5308_301962380	Regarding case 41 (in which Streptococcus equi spp. was isolated from the blood culture bottle by MALDI-TOF and without apparent presence of resistance genes), the attached antibiogram is shown. What would be your therapeutic recommendation considering dose, interval, frequency, and duration?	Streptococcus equi subsp. Equi	17	No resistance genes were found. The antibiogram shows susceptibility to Azithromycin, cefotaxime, ceftriaxone, chloramphenicol, erythromycin, levofloxacin, linezolid, moxifloxacin, Penicillin G, and tetracycline. Also, it reports resistance to Clindamycin and Trimethoprim/Sulfamethoxazole.	Not MDR	0	Penicillin G 24 MU in continuous IV infusion over 24 hours x 7-14 days	24	Piperacillin/tazobactam 4.5g IV every 8h x 7-14d	27	Onechoice	0	1	1		Unnecessary Broad Spectrum	4
15/01/2025	https://docs.google.com/forms/d/e/1FAIpQLScLAscPm9XZ_WPqvbFj5XgXep-gSR-73AmQStk63Aq-dAf3Bw/viewform?usp=sf_link	AS_03_084_301415446	46245	44	More than 20 years	5	PERU	Other Specialties	0	Case 03 (AS_084_301415446): A 71-year-old female patient was admitted to the clinic with a history of type 2 diabetes, hypothyroidism, hypertension, diverticulosis, and fever. She was admitted for abdominal pain (without peritonitis). Empirical antibiotic treatment was initiated due to suspected acute diverticulitis, and blood samples were taken for culture. Eleven hours after the blood culture s…	Escherichia coli	4	No resistance genes were detected	0	AS_03_084_301415446	Regarding case 03, it is categorized as Hinchey I. Clinical analysis (blood culture results were obtained after 3 days) detected Escherichia coli by MALDI-TOF, with no apparent resistance genes present. The antibiogram is attached. Based on this, what would be your therapeutic recommendation considering dose, interval, frequency, and duration? (assuming the bacteremia is uncomplicated).	Escherichia coli	4	No resistance genes were detected. The antibiogram shows susceptibility to amikacin, aztreonam, cefazolin, cefepime, cefixime, Cefoperazone/Sulbactam, cefotaxime, ceftazidime, ceftriaxone, cefuroxime, Cipro, ertapenem, gentamicin, imipenem/cilastatin, levofloxacin, meropenem, and Piperacillin/tazobactam. It also reports resistance to Ampicillin, Ampicillin/Sulbactam, and Trimethoprim/Sulfamethoxa…	Not MDR	0	Ceftriaxone 1-2 g IV every 12 hours x 7-14 days	7	Ceftriaxone 1-2 g IV every 12 hours x 7-14 days	7	Onechoice	1		1
15/01/2025	https://docs.google.com/forms/d/e/1FAIpQLSfFKsmlX80ACHgTiBoyphKgHebrjt3Xp_5UqJUYCs9o_rHl6Q/viewform?usp=sf_link	AS_36_209_301629739	47352	45	More than 20 years	5	PERU	Other Specialties	0	Case 36 (AS_209_301629739): A 55-year-old male patient, hospitalized (kidney transplant recipient 2 weeks prior, with fever and graft site pain, treated with empirical antibiotics and paracetamol), experienced an alarm on the incubator 9 hours after his blood culture sample was taken, prompting a FilmArray® Blood panel. The attached image was reported 2 hours later. Based on this result, what the…	Escherichia coli	4	Resistance gene CTM-X ESBL	1	AS_36_209_301629739	Regarding case 36 (whose blood culture bottle yielded results after 3 days), Escherichia coli was isolated by MALDI-TOF with no apparent presence of resistance genes. The attached antibiogram is shown. The patient is clinically stable. What would be your therapeutic recommendation considering dose, interval, frequency, and duration? (assuming the bacteremia is uncomplicated).	Escherichia coli	4	The Molecular panel reported the presence of the resistance gene CTX-M ESBL. The antibiogram shows susceptibility to amikacin, aztreonam, cefepime, cefixime, Cefoperazone/Sulbactam, cefotaxime, ceftazidime, ceftriaxone, cipro, ertapenem, gentamicin, imipenem/cilastatin, levofloxacin, meropenem, and Piperacillin/tazobactam. The antibiogram reports resistance to amoxicillin, ampicillin, Ampicillin/…	MDR	1	Ertapenem 1 g IV every 24 hours x 7-14 days	14	Ertapenem 1 g IV every 24 hours x 7-14 days	14	Onechoice	1		1
16/01/2025	https://docs.google.com/forms/d/e/1FAIpQLSfj-SqpctsiK6xW7VqoZJUhIdPDMnYhBt8BxwCpecahkyykRA/viewform?usp=sf_link	AS_41_5308_301962380	13575	54	More than 20 years	5	PERU	Other Specialties	0	Case 41 (AS_5308_301962380): A 67-year-old female patient is hospitalized (febrile for one day). At 16 hours after her blood culture sample was taken, an alarm was triggered on the incubator, and a FilmArray® Blood panel was performed. Two hours later, the attached image was reported. Based on this result, what therapeutic option would you recommend? Consider the dose, interval, frequency, and du…	Streptococcus equi subsp. Equi	17	No resistance genes were detected	0	AS_41_5308_301962380	Regarding case 41 (in which Streptococcus equi spp. was isolated from the blood culture bottle by MALDI-TOF and without apparent presence of resistance genes), the attached antibiogram is shown. What would be your therapeutic recommendation considering dose, interval, frequency, and duration?	Streptococcus equi subsp. Equi	17	No resistance genes were found. The antibiogram shows susceptibility to Azithromycin, cefotaxime, ceftriaxone, chloramphenicol, erythromycin, levofloxacin, linezolid, moxifloxacin, Penicillin G, and tetracycline. Also, it reports resistance to Clindamycin and Trimethoprim/Sulfamethoxazole.	Not MDR	0	Penicillin G 24 MU in continuous IV infusion over 24 hours x 7-14 days	24	Penicillin G 24 MU in continuous IV infusion over 24 hours x 7-14 days	24	Onechoice	1		1
21/01/2025	https://docs.google.com/forms/d/e/1FAIpQLScLAscPm9XZ_WPqvbFj5XgXep-gSR-73AmQStk63Aq-dAf3Bw/viewform?usp=sf_link	AS_03_084_301415446	22579	46	More than 20 years	5	PERU	Other Specialties	0	Case 03 (AS_084_301415446): A 71-year-old female patient was admitted to the clinic with a history of type 2 diabetes, hypothyroidism, hypertension, diverticulosis, and fever. She was admitted for abdominal pain (without peritonitis). Empirical antibiotic treatment was initiated due to suspected acute diverticulitis, and blood samples were taken for culture. Eleven hours after the blood culture s…	Escherichia coli	4	No resistance genes were detected	0	AS_03_084_301415446	Regarding case 03, it is categorized as Hinchey I. Clinical analysis (blood culture results were obtained after 3 days) detected Escherichia coli by MALDI-TOF, with no apparent resistance genes present. The antibiogram is attached. Based on this, what would be your therapeutic recommendation considering dose, interval, frequency, and duration? (assuming the bacteremia is uncomplicated).	Escherichia coli	4	No resistance genes were detected. The antibiogram shows susceptibility to amikacin, aztreonam, cefazolin, cefepime, cefixime, Cefoperazone/Sulbactam, cefotaxime, ceftazidime, ceftriaxone, cefuroxime, Cipro, ertapenem, gentamicin, imipenem/cilastatin, levofloxacin, meropenem, and Piperacillin/tazobactam. It also reports resistance to Ampicillin, Ampicillin/Sulbactam, and Trimethoprim/Sulfamethoxa…	Not MDR	0	Ceftriaxone 1-2 g IV every 12 hours x 7-14 days	7	Ceftriaxone 1-2 g IV every 12 hours x 7-14 days	7	Onechoice	1		1
21/01/2025	https://docs.google.com/forms/d/e/1FAIpQLSfsXKg8J-nYCneOld5Kzbxjaap_YGG00QEYUtrgCnkr9S2hNw/viewform?usp=sf_link	AS_13_158_301577745	22579	46	More than 20 years	5	PERU	Other Specialties	0	Case 13 (AS_AS_158_301577745): A 74-year-old male patient submitted a sample for clinical analysis. He presented with renal lithiasis, lithotripsy, and a double-J stent. He had been experiencing a fever for three days and was started empirically on ceftriaxone. Thirty-nine hours after the blood culture sample was taken, an alarm was triggered on the incubator, and a FilmArray® Blood panel was per…	Escherichia coli	4	Resistance gene ESBL	1	AS_13_158_301577745	Regarding case 13 (whose blood culture bottle yielded results after 3 days), Escherichia coli was isolated by MALDI-TOF and was ESBL-positive. The attached antibiogram is shown. The patient remains clinically stable. What would be your therapeutic recommendation considering dose, interval, frequency, and duration? (assuming the bacteremia is uncomplicated).	Escherichia coli	4	The Molecular panel reported the presence of the resistance gene CTX-M ESBL. The antibiogram shows susceptibility to amikacin, Cefoperazone/Sulbactam, ertapenem, imipenem/cilastatin, meropenem, and Piperacillin/tazobactam. The antibiogram shows intermediate results to Ampicillin/Sulbactam. The antibiogram reports resistance to amoxicillin, ampicillin, aztreonam, cefazolin, cefepime, cefixime, cef…	MDR	1	Ertapenem 1 g IV every 24 hours x 7-14 days	14	Ertapenem 1 g IV every 24 hours x 7-14 days	14	Onechoice	1		1
21/01/2025	https://docs.google.com/forms/d/e/1FAIpQLSey5J7zjUhtY-K20-46ARquFdAXfIWGiN6y69yTBkUNtDB2ig/viewform?usp=sf_link	AS_17_2425_301813309	22579	46	More than 20 years	5	PERU	Other Specialties	0	Case 17 (AS_2425_301813309): A 75-year-old male cancer patient was admitted through the emergency department (colon cancer on adjuvant therapy, with a 3-day history of fever). Eight hours after his blood culture sample was taken, an alarm was triggered on the incubator, and a FilmArray® Blood panel was performed. Two hours later, the attached image was reported. Based on this result, what therape…	Escherichia coli, Klebsiella oxytoca	5	Resistance gene ESBL	1	AS_17_2425_301813309	Regarding case 17 (whose blood culture bottle yielded results after 3 days), Escherichia coli and Klebsiella oxytoca were isolated by MALDI-TOF, with positive ESBL production. The attached antibiograms are shown. The patient remains clinically stable. What would be your therapeutic recommendation considering dose, interval, frequency, and duration? (assuming the bacteremia is uncomplicated).	Escherichia coli, Klebsiella oxytoca	5	The Molecular panel reported the presence of the resistance gene ESBL. The antibiogram for Escherichia coli shows susceptibility to amikacin, Cefoperazone/Sulbactam, ertapenem, gentamicin, meropenem, and Piperacillin/tazobactam. The antibiogram for Escherichia coli reports resistance to ampicillin, Ampicillin/Sulbactam, aztreonam, cefazolin, cefepime, cefixime, cefotaxime, ceftazidime, ceftriaxon…	MDR	1	Ertapenem 1 g IV every 24 hours x 7-14 days	14	Ertapenem 1 g IV every 24 hours x 7-14 days	14	Onechoice	1		1
21/01/2025	https://docs.google.com/forms/d/e/1FAIpQLSf-dG1QJA7DNbSksO_VWE-l6Y9GU1G7XkYhRM2jPsXKMifCBA/viewform?usp=sf_link	AS_21_085_301416568	22579	46	More than 20 years	5	PERU	Other Specialties	0	Case 21 (AS_085_301416568): A 55-year-old female patient, hospitalized with a history of kidney stones, presented to the emergency department with fever, nausea, vomiting, and lower back pain. Empirical antibiotic treatment was initiated due to suspected complicated urinary tract infection (UTI), and paraclinical tests were ordered. Sixteen hours after her blood culture sample was taken, an alarm…	Escherichia coli	4	No resistance genes were detected	0	AS_21_085_301416568	Regarding case 21 (whose blood culture bottle yielded results after 3 days), Escherichia coli was isolated by MALDI-TOF with no apparent resistance genes. The attached antibiogram is shown. The patient is recovering well. What would be your therapeutic recommendation considering dose, interval, frequency, and duration? (assuming the bacteremia is uncomplicated).	Escherichia coli	4	No resistance genes were found. The antibiogram shows susceptibility to amikacin, amoxicillin, ampicillin, Ampicillin/Sulbactam, aztreonam, cefazolin, cefepime, cefixime, Cefoperazone/Sulbactam, cefotaxime, ceftazidime, ceftriaxone, cefuroxime, imipenem/cilastatin, meropenem, Piperacillin/tazobactam, and Trimethoprim/Sulfamethoxazole. It also reports resistance to cipro, ertapenem, and levofloxac…	Not MDR	0	Ceftriaxone 1-2 g IV every 12 hours x 7-14 days	7	Ceftriaxone 1-2 g IV every 12 hours x 7-14 days	7	Onechoice	1		1
28/01/2025	https://docs.google.com/forms/d/e/1FAIpQLSdB5_VCpAANCp0sJBEKyIxcuoTLWWmHR7KUmEwYHxPW48NiXQ/viewform?usp=sf_link	AS_27_213_301645659	26765	59	More than 20 years	5	PERU	Internal medicine	0	Case 27 (AS_213_301645659): A 64-year-old male patient was hospitalized (colon cancer with liver metastasis, presenting with a fever of 39.5 °C of unknown origin). Fifteen hours after his blood culture sample was taken, an alarm was triggered on the incubator, and a FilmArray® Blood panel was performed. Two hours later, the attached image was reported. Based on this result, what therapeutic optio…	Escherichia coli	4	Resistance gene CTM-X ESBL	1	AS_27_213_301645659	Regarding case 27 (whose blood culture bottle yielded results after 3 days), Escherichia coli was isolated by MALDI-TOF and was ESBL-positive. The attached antibiogram is shown. The patient remains clinically stable. What would be your therapeutic recommendation considering dose, interval, frequency, and duration? (assuming the bacteremia is uncomplicated).	Escherichia coli	4	The Molecular panel reported the presence of the resistance gene CTX-M ESBL. The antibiogram shows susceptibility to amikacin, Cefoperazone/Sulbactam, ertapenem, gentamicin, imipenem/cilastatin, meropenem, and Piperacillin/tazobactam. The antibiogram reports resistance to amoxicillin, ampicillin, Ampicillin/Sulbactam, aztreonam, cefazolin, cefepime, cefixime, cefotaxime, ceftazidime, ceftriaxone,…	MDR	1	Ertapenem 1 g IV every 24 hours x 7-14 days	14	Piperacillin/tazobactam 4.5g IV every 8h x 7-14d	27	Onechoice	0	1	1	"K. pneumonia CTX-M positive and also ESBL positive for the phenotype, the treatment of choice is Carbapenem despite sensitivity to Pip/tazo. A couple agree with Arktone"	Incorrect Antibiotic Choice	1
07/02/2025	https://docs.google.com/forms/d/e/1FAIpQLSetG8t1hePgSPe5GZ7SynHb6Eu3uXOoHj07KbqJsHv2knhg-Q/viewform?usp=sf_link	AS_06_4778_301935171	71486	37	More than 20 years	5	PERU	Other Specialties	0	Case 06 (AS_4778_301935171): A 45-year-old male patient hospitalized with idiopathic thrombocytopenic purpura, treated with corticosteroids for one month, presents with a 6-day history of fever, accompanied by nonspecific abdominal pain, nausea, and vomiting. Paraclinical tests are ordered. Six hours after his blood culture sample is taken, an alarm is triggered on the incubator, and a FilmArray®…	Salmonella enterica	10	No resistance genes were detected	0	AS_06_4778_301935171	Regarding case 06 (whose blood culture bottle yielded results after 3 days), Salmonella enterica was isolated by MALDI-TOF with no apparent presence of resistance genes. The attached antibiograms are shown. What would be your therapeutic recommendation considering dose, interval, frequency, and duration? (assuming the bacteremia is uncomplicated).	Salmonella enterica	10	No resistance genes were detected. The antibiogram shows susceptibility to Amoxicillin/clavulanate, ampicillin, Ampicillin/Sulbactam, aztreonam, cefepime, cefixime, Cefoperazone/Sulbactam, cefotaxime, ceftazidime, ceftriaxone, ertapenem, imipenem/cilastatin, meropenem, Piperacillin/tazobactam, and Trimethoprim/Sulfamethoxazole. It also reports resistance to amikacin, cefazolin, cefuroxime, and ge…	Not MDR	0	Ceftriaxone 2 g IV every 24h x 14d	9	Levofloxacin 500mg IV every 24h x 14d	19	Onechoice	0	1	1	"Salmonella spp. BLE Negative, the treatment of choice is Ceftriaxone, two pairs respond the same to Arkstone and also the dose of Ciprofloxcin is suboptimal for bacteremia"	Incorrect Dosing or Interval	3
07/02/2025	https://docs.google.com/forms/d/e/1FAIpQLSen8NZ4NRSDYziWV1lsHCDqvo4M8cXGO3gLI-eRNg-ErApgnw/viewform?usp=sf_link	AS_19_5374_301964981	33347	54	More than 20 years	5	PERU	Other Specialties	0	Case 19 (AS_5374_301964981): A 72-year-old male patient, hospitalized (on dialysis, febrile, with no prior antibiotic treatment), presented with a blood culture sample that triggered an alarm on the incubator 20 hours after collection. A FilmArray® Blood panel was then performed. The attached image was reported 2 hours later. Based on this result, what therapeutic option would you recommend? Cons…	Enterobacter cloacae	1	Resistance gene ESBL	1	AS_19_5374_301964981	Regarding case 19 (whose blood culture bottle yielded results after 3 days), Enterobacter cloacae was isolated by MALDI-TOF and is ESBL positive; the attached antibiograms are shown. What would be your therapeutic recommendation considering dose, interval, frequency, and duration? (assuming the bacteremia is uncomplicated).	Enterobacter cloacae	1	The Molecular panel reported the presence of the resistance gene ESBL. The antibiogram shows susceptibility to amikacin, Cefoperazone/Sulbactam, ertapenem, imipenem/cilastatin, meropenem, and Trimethoprim/Sulfamethoxazole. The antibiogram reports resistance to Amoxicillin/clavulanate, ampicillin, Ampicillin/Sulbactam, aztreonam, cefazolin, cefepime, cefixime, cefotaxime, ceftazidime, ceftriaxone,…	MDR	1	Ertapenem 1g IV every 24h x 7-14d	14	Ertapenem 1g IV every 24h x 7-14d	14	Onechoice	1		1
07/02/2025	https://docs.google.com/forms/d/e/1FAIpQLSdVhvFloUUc09MISk6PaxxMSEAk6m_djpZiK_jW-_UK0gyyDA/viewform?usp=sf_link	AS_24_117_301466976	21846	58	16-20 years	4	PERU	Internal medicine	0	Case 24 (AS_117_301466976): An 89-year-old female patient with a history of diverticulosis was hospitalized for biliary stenosis following ERCP. An external biliary diversion was placed. She was discharged for follow-up and biliary surgery. While at home, she developed a fever of 38.2 °C and presented to the emergency department. Empirical antibiotic coverage was initiated, and testing began. At …	Pseudomonas aeruginosa	9	No resistance genes were detected	0	AS_24_117_301466976	Regarding case 24 (whose blood culture bottle yielded results after 3 days), Pseudomonas aeruginosa was isolated by MALDI-TOF with no apparent resistance genes. The attached antibiogram is shown. The patient remains clinically stable. What would be your therapeutic recommendation considering dose, interval, frequency, and duration? (assuming the bacteremia is uncomplicated).	Pseudomonas aeruginosa	9	No resistance genes were found. The antibiogram shows susceptibility to aztreonam, cefepime, Cefoperazone/Sulbactam, ceftazidime, avycaz, Ceftolozane-tazobactam, cipro, Fosfomycin, imipenem/cilastatin, levofloxacin, meropenem, and Piperacillin/tazobactam. The antibiogram reports resistance to cefotaxime and ceftriaxone.	Not MDR	0	Ceftazidime 2 g IV every 8 hours x 7-14 days	5	Ceftazidime 2 g IV every 8 hours x 7-14 days	5	Onechoice	1		1
07/02/2025	https://docs.google.com/forms/d/e/1FAIpQLSdUOmdv7zNKpTzW2CFdJqQsGn15JLVX5jtoRaQvtPtptdoAmw/viewform?usp=sf_link	AS_39_1360_301772496	09884”	30	1-5 years	1	PERU	Other Specialties	0	Case 39 (AS_1360_301772496): An 88-year-old male patient hospitalized for cellulitis of the right lower extremity, with a 7-day history of peripheral circulatory insufficiency, presented with fever. Clinical tests were ordered. Ten hours after his blood culture sample was taken, an alarm was triggered on the incubator, and a FilmArray® Blood panel was performed. Two hours later, the attached imag…	Streptococcus agalactiae	15	No resistance genes were detected	0	AS_39_1360_301772496	Regarding case 39 (whose blood culture bottle yielded results after 3 days), Streptococcus agalactiae was isolated by MALDI-TOF with no apparent presence of resistance genes. The attached antibiogram is shown. The patient is clinically stable. What would be your therapeutic recommendation considering dose, interval, frequency, and duration? (assuming the bacteremia is uncomplicated).	Streptococcus agalactiae	15	No resistance genes were found. The antibiogram shows susceptibility to Azithromycin, chloramphenicol, Clindamycin, erythromycin, levofloxacin, linezolid, moxifloxacin, penicillin G, and vancomycin. The antibiogram reports resistance to tetracycline.	Not MDR	0	Penicillin G 24 MU IV 24h x 7-14d	25	Penicillin G 24 MU IV 24h x 7-14d	25	Onechoice	1		1
27/02/2025	https://docs.google.com/forms/d/e/1FAIpQLSd5hhgBdbouQAMHCboJVLckKETGN1KJyOG7KnctUqLPohIEDw/viewform?usp=sf_link	AS_07_5536_301981754	40685	49	16-20 years	4	PERU	Other Specialties	0	Case 07 (AS_5536_301981754): A 45-year-old male patient submits a blood sample for clinical analysis (treated with ciprofloxacin). Fifteen hours after the sample was taken for blood culture, an alarm is triggered on the incubator, and a FilmArray® Blood panel is performed. Two hours later, the attached image is reported. Based on this result, what therapeutic recommendation would you give? Consid…	Pseudomonas aeruginosa	9	Resistance gene VIM beta-lactamase	1	AS_07_5536_301981754	Regarding case 07 (whose blood culture bottle yielded results after 3 days), Pseudomonas aeruginosa was isolated by MALDI-TOF with no apparent presence of resistance genes. The attached antibiograms are shown. What would be your therapeutic recommendation considering dose, interval, frequency, and duration? (assuming the bacteremia is uncomplicated).	Pseudomonas aeruginosa	9	The Molecular panel reported the presence of the resistance gene VIM beta-lactamase. The antibiogram shows susceptibility to aztreonam, cefepime, Cefoperazone/Sulbactam, ceftazidime, avycaz, Ceftolozane-tazobactam, cipro, imipenem/cilastatin, levofloxacin, meropenem, and Piperacillin/tazobactam. The antibiogram reports resistance to cefotaxime and ceftriaxone.	Not MDR	0	Ciprofloxacin 400mg IV every 12h x 7-14d	10	Piperacline/tazobactam 4.5g IV every 6h x 7-14d	35	Onechoice	0	1	0	Imipenem or Meropenem have no activity against IMP nor NDM	Incorrect Antibiotic Choice	1
27/02/2025	https://docs.google.com/forms/d/e/1FAIpQLSdFCwUL2vI-2b7KJcDenR98OLjM2ng_9FUtoUWiTLJVQWClyg/viewform?usp=sf_link	AS_11_088_301424034	29065	39	More than 20 years	5	PERU	Internal medicine	0	Case 11 (AS_088_301424034): An 83-year-old male patient with controlled type 2 diabetes was hospitalized following a traffic accident. He presented with an open fracture of the left tibia and an ipsilateral radius/ulna fracture. While awaiting surgery, he developed a fever with signs of inflammation adjacent to the fracture line. Paraclinical tests were ordered, and he was started on piperacillin…	Staphylococcus haemolyticus	14	Resistance gene MecA/C	1	AS_11_088_301424034	Regarding case 11 (whose blood culture bottle yielded results after 3 days), Staphylococcus haemolyticus was isolated by MALDI-TOF and carried mecA/C resistance genes. The attached antibiogram is shown. The patient underwent surgery for a tibial fracture and non-invasive treatment of the forearm. Regarding treatment, what would be your therapeutic recommendation considering dose, interval, freque…	Staphylococcus haemolyticus	14	The Molecular panel reported the presence of the resistance gene MecA/C. The antibiogram shows susceptibility to chloramphenicol and Trimethoprim/Sulfamethoxazole. The antibiogram reports resistance to Azithromycin, Cipro, erythromycin, gentamicin, levofloxacin, oxacillin, and Penicillin G.	MDR	1	Vancomycin IV 15-20 mg/kg/dose every 8-12h initially (AUC dose) x 10-14d	31	Vancomycin IV 15-20 mg/kg/dose every 8-12h initially (AUC dose) x 10-14d	31	Onechoice	1		1
27/02/2025	https://docs.google.com/forms/d/e/1FAIpQLSd5DQsApWQBYM1gVmh5wEx5RESlOF4tpdlY7wxGWmEdyH0XeA/viewform?usp=sf_link	AS_16_986_301757256	CMP 45958	44	16-20 years	4	PERU	Other Specialties	0	Case 16 (AS_986_301757256): A 64-year-old male cancer patient submits a sample for clinical analysis (with gallbladder cancer, severe jaundice, and fever). Eleven hours after the blood culture sample was taken, an alarm was triggered on the incubator, and a FilmArray® Blood panel was performed. Two hours later, the attached image was reported. Based on this result, what therapeutic option would y…	Escherichia coli	4	Resistance gene ESBL	1	AS_16_986_301757256	Regarding case 16 (whose blood culture bottle yielded results after 3 days), Escherichia coli was isolated by MALDI-TOF and was ESBL-positive. The attached antibiogram is shown. The patient remains clinically stable. What would be your therapeutic recommendation considering dose, interval, frequency, and duration? (assuming the bacteremia is uncomplicated).	Escherichia coli	4	The Molecular panel reported the presence of the resistance gene ESBL. The antibiogram shows susceptibility to amikacin, Cefoperazone/Sulbactam, ertapenem, gentamicin, imipenem/cilastatin, meropenem, and Piperacillin/tazobactam. The antibiogram reports resistance to amoxicillin, ampicillin, Ampicillin/Sulbactam, aztreonam, cefazolin, cefepime, cefixime, cefotaxime, ceftazidime, ceftriaxone, cefur…	MDR	1	Ertapenem 1g IV every 24h x 7-14d	14	Piperacillin/tazobactam 4.5g IV every 8h x 7-14d	27	Onechoice	0	1	0	"K. pneumonia CTX-M positive and also ESBL positive for the phenotype, the treatment of choice is Carbapenem despite sensitivity to Pip/tazo. A couple agree with Arktone"	Incorrect Antibiotic Choice	1
27/02/2025	https://docs.google.com/forms/d/e/1FAIpQLSey5J7zjUhtY-K20-46ARquFdAXfIWGiN6y69yTBkUNtDB2ig/viewform?usp=sf_link	AS_17_2425_301813309	19827	64	More than 20 years	5	PERU	Internal medicine	0	Case 17 (AS_2425_301813309): A 75-year-old male cancer patient was admitted through the emergency department (colon cancer on adjuvant therapy, with a 3-day history of fever). Eight hours after his blood culture sample was taken, an alarm was triggered on the incubator, and a FilmArray® Blood panel was performed. Two hours later, the attached image was reported. Based on this result, what therape…	Escherichia coli, Klebsiella oxytoca	5	Resistance gene ESBL	1	AS_17_2425_301813309	Regarding case 17 (whose blood culture bottle yielded results after 3 days), Escherichia coli and Klebsiella oxytoca were isolated by MALDI-TOF, with positive ESBL production. The attached antibiograms are shown. The patient remains clinically stable. What would be your therapeutic recommendation considering dose, interval, frequency, and duration? (assuming the bacteremia is uncomplicated).	Escherichia coli, Klebsiella oxytoca	5	The Molecular panel reported the presence of the resistance gene ESBL. The antibiogram for Escherichia coli shows susceptibility to amikacin, Cefoperazone/Sulbactam, ertapenem, gentamicin, meropenem, and Piperacillin/tazobactam. The antibiogram for Escherichia coli reports resistance to ampicillin, Ampicillin/Sulbactam, aztreonam, cefazolin, cefepime, cefixime, cefotaxime, ceftazidime, ceftriaxon…	MDR	1	Ertapenem 1 g IV every 24 hours x 7-14 days	14	Ertapenem 1 g IV every 24 hours x 7-14 days	14	Onechoice	1		1
27/02/2025	https://docs.google.com/forms/d/e/1FAIpQLSey5J7zjUhtY-K20-46ARquFdAXfIWGiN6y69yTBkUNtDB2ig/viewform?usp=sf_link	AS_17_2425_301813309	65251	37	More than 20 years	5	PERU	Internal medicine	0	Case 17 (AS_2425_301813309): A 75-year-old male cancer patient was admitted through the emergency department (colon cancer on adjuvant therapy, with a 3-day history of fever). Eight hours after his blood culture sample was taken, an alarm was triggered on the incubator, and a FilmArray® Blood panel was performed. Two hours later, the attached image was reported. Based on this result, what therape…	Escherichia coli, Klebsiella oxytoca	5	Resistance gene ESBL	1	AS_17_2425_301813309	Regarding case 17 (whose blood culture bottle yielded results after 3 days), Escherichia coli and Klebsiella oxytoca were isolated by MALDI-TOF, with positive ESBL production. The attached antibiograms are shown. The patient remains clinically stable. What would be your therapeutic recommendation considering dose, interval, frequency, and duration? (assuming the bacteremia is uncomplicated).	Escherichia coli, Klebsiella oxytoca	5	The Molecular panel reported the presence of the resistance gene ESBL. The antibiogram for Escherichia coli shows susceptibility to amikacin, Cefoperazone/Sulbactam, ertapenem, gentamicin, meropenem, and Piperacillin/tazobactam. The antibiogram for Escherichia coli reports resistance to ampicillin, Ampicillin/Sulbactam, aztreonam, cefazolin, cefepime, cefixime, cefotaxime, ceftazidime, ceftriaxon…	MDR	1	Ertapenem 1 g IV every 24 hours x 7-14 days	14	Ertapenem 1 g IV every 24 hours x 7-14 days	14	Onechoice	1		1
27/02/2025	https://docs.google.com/forms/d/e/1FAIpQLSfQ0xIwFOoijg_ldiwokGwJ_v9YKON3WvxbbRYdSlkQztyJyw/viewform?usp=sf_link	AS_20_069_301365681	16895	57	More than 20 years	5	PERU	Other Specialties	0	Case 20 (AS_069_301365681): A 76-year-old male patient was hospitalized (with type 2 diabetes, diagnosed with benign prostatic hyperplasia, chronic portal vein thrombosis, and a 4-day history of fever, reaching 38.5°C on admission, treated with paracetamol). Eleven hours after his blood culture sample was taken, an alarm was triggered on the incubator, and a FilmArray® Blood panel was performed. …	Escherichia coli	4	Resistance gene ESBL	1	AS_20_069_301365681	Regarding case 20 (whose blood culture bottle yielded results after 3 days), Escherichia coli was isolated by MALDI-TOF and is ESBL-positive. The attached antibiogram is shown. The patient is clinically stable. What would be your therapeutic recommendation considering dose, interval, frequency, and duration? (assuming the bacteremia is uncomplicated).	Escherichia coli	4	The Molecular panel reported the presence of the resistance gene ESBL. The antibiogram shows susceptibility to Cefoperazone, ertapenem, imipenem/cilastatin, meropenem, and Trimethoprim/Sulfamethoxazole. The antibiogram reports resistance to amikacin, amoxicillin, ampicillin, Ampicillin/Sulbactam, aztreonam, cefazolin, cefepime, cefixime, cefotaxime, ceftazidime, ceftriaxone, cefuroxime, cipro, ge…	MDR	1	Ertapenem 1g IV every 24h x 7-14d	14	Cefepime 2 g IV every 8 hours x 10-14 days	3	Onechoice	0	1	1	"E coli CTX-M positive and ESBL phenotype and sensitive to Ertapenem, in addition, a couple agreed with Arkstone and Tigecycline would not be indicated in Bacteremia despite showing sensitivity"	Incorrect Antibiotic Choice	1
27/02/2025	https://docs.google.com/forms/d/e/1FAIpQLSfQ0xIwFOoijg_ldiwokGwJ_v9YKON3WvxbbRYdSlkQztyJyw/viewform?usp=sf_link	AS_20_069_301365681	28889	57	More than 20 years	5	PERU	Other Specialties	0	Case 20 (AS_069_301365681): A 76-year-old male patient was hospitalized (with type 2 diabetes, diagnosed with benign prostatic hyperplasia, chronic portal vein thrombosis, and a 4-day history of fever, reaching 38.5°C on admission, treated with paracetamol). Eleven hours after his blood culture sample was taken, an alarm was triggered on the incubator, and a FilmArray® Blood panel was performed. …	Escherichia coli	4	Resistance gene ESBL	1	AS_20_069_301365681	Regarding case 20 (whose blood culture bottle yielded results after 3 days), Escherichia coli was isolated by MALDI-TOF and is ESBL-positive. The attached antibiogram is shown. The patient is clinically stable. What would be your therapeutic recommendation considering dose, interval, frequency, and duration? (assuming the bacteremia is uncomplicated).	Escherichia coli	4	The Molecular panel reported the presence of the resistance gene ESBL. The antibiogram shows susceptibility to Cefoperazone, ertapenem, imipenem/cilastatin, meropenem, and Trimethoprim/Sulfamethoxazole. The antibiogram reports resistance to amikacin, amoxicillin, ampicillin, Ampicillin/Sulbactam, aztreonam, cefazolin, cefepime, cefixime, cefotaxime, ceftazidime, ceftriaxone, cefuroxime, cipro, ge…	MDR	1	Ertapenem 1g IV every 24h x 7-14d	14	Ertapenem 1g IV every 24h x 7-14d	14	Onechoice	1		1
27/02/2025	https://docs.google.com/forms/d/e/1FAIpQLScLlH7BarxwD-QeZ8_o_T4jor1XVMLxBSQOf5f2gRhfaCWwwg/viewform?usp=sf_link	AS_25_167_301599716	26140	51	16-20 years	4	PERU	Internal medicine	0	Case 25 (AS_167_301599716): A 78-year-old male patient submitted a blood culture sample for clinical analysis (with benign prostatic hyperplasia, a Foley catheter in place while awaiting surgery, fever, and slightly cloudy urine, currently treated with meropenem). Seven hours after the sample was taken for blood culture, an alarm was triggered on the incubator, and a FilmArray® Blood panel was pe…	Klebsiella pneumoniae	7	Resistance gene CTM-X ESBL	1	AS_25_167_301599716	Regarding case 25 (whose blood culture bottle yielded results after 3 days), Klebsiella pneumoniae was isolated by MALDI-TOF and is ESBL-positive; the attached antibiogram is shown. The patient is clinically stable. What would be your therapeutic recommendation considering dose, interval, frequency, and duration? (assuming the bacteremia is uncomplicated).	Klebsiella pneumoniae	7	The Molecular panel reported the presence of the resistance gene CTX-M ESBL The antibiogram shows susceptibility to amikacin, Cefoperazone/Sulbactam, ertapenem, gentamicin, imipenem/cilastatin, meropenem, Piperacillin/tazobactam, and Trimethoprim/Sulfamethoxazole. The antibiogram reports resistance to amoxicillin, ampicillin, Ampicillin/Sulbactam, aztreonam, cefazolin, cefepime, cefixime, cefotax…	MDR	1	Ertapenem 1g IV every 24 hours x 7-14 days	14	Ertapenem 1g IV every 24 hours x 7-14 days	14	Onechoice	1		1
27/02/2025	https://docs.google.com/forms/d/e/1FAIpQLSfeghNPM7Qi7kFEmfyFGQfFBLfEfp-UrJN7giwWexqI-vCMqQ/viewform?usp=sf_link	AS_26_183_301624595	46239	49	More than 20 years	5	PERU	Internal medicine	0	Case 26 (AS_183_301624595): A 51-year-old female patient submitted a sample for clinical analysis (fever of 38°C for 11 days). Fourteen hours after the blood culture sample was taken, an alarm was triggered on the incubator, and a FilmArray® Blood panel was performed. Two hours later, the attached image was reported. Based on this result, what therapeutic option would you recommend? Consider the …	Salmonella typhi	12	No resistance genes were detected	0	AS_26_183_301624595	Regarding case 26 (whose blood culture bottle yielded results after 3 days), Salmonella typhi was isolated by MALDI-TOF with no apparent presence of resistance genes. The attached antibiogram is shown. The patient remains clinically stable, but still febrile. What would be your therapeutic recommendation considering dose, interval, frequency, and duration? (assuming the bacteremia is uncomplicate…	Salmonella typhi	12	No resistance genes were found. The antibiogram shows susceptibility to amoxicillin, ampicillin, Ampicillin/Sulbactam, aztreonam, cefepime, cefixime, Cefoperazone/Sulbactam, cefotaxime, ceftazidime, ceftriaxone, ertapenem, imipenem/cilastatin, meropenem, Piperacillin/tazobactam, and Trimethoprim/Sulfamethoxazole. The antibiogram reports resistance to amikacin, cefazolin, cefuroxime, and gentamici…	Not MDR	0	Ceftriaxone 2g IV every 24h x 14d	9	Ceftriaxone 2g IV every 24h x 14d	9	Onechoice	1		1
27/02/2025	https://docs.google.com/forms/d/e/1FAIpQLSchx6wmzzOyf08aFVD3pv01-QqBU8j88XT5d8Sc1iwKYlx6TA/viewform?usp=sf_link	AS_28_235_301714483	35079	60	More than 20 years	5	PERU	Internal medicine	0	Case 28 (AS_235_301714483): A 43-year-old female patient admitted to the clinic (UTI with oral intolerance) underwent clinical examinations. Twelve hours after her blood culture sample was taken, an alarm was triggered on the incubator, and a FilmArray® Blood panel was performed. Two hours later, the attached image was reported. Based on this result, what therapeutic option would you recommend? C…	Escherichia coli	4	No resistance genes were detected	0	AS_28_235_301714483	Regarding case 28 (whose blood culture bottle yielded results after 3 days), Escherichia coli was isolated by MALDI-TOF with no apparent presence of resistance genes. The attached antibiogram is shown. What would be your therapeutic recommendation considering dose, interval, frequency, and duration? (assuming the bacteremia is uncomplicated).	Escherichia coli	4	No resistance genes were found. The antibiogram shows susceptibility to amikacin, amoxicillin, ampicillin, Ampicillin/Sulbactam, aztreonam, cefazolin, cefepime, cefixime, Cefoperazone/Sulbactam, cefotaxime, ceftazidime, Avycaz, ceftriaxone, cefuroxime, ertapenem, gentamicin, imipenem/cilastatin, meropenem, Piperacillin/tazobactam, and Trimethoprim/Sulfamethoxazole. It also reports intermediate re…	Not MDR	0	Ceftriaxone 1-2 g IV every 12 hours x 7-14 days	7	Ciprofloxacin 200 mg IV every 12 hours x 7-14 days	11	Onechoice	0	1	1	Beta-lactams are the first option in bacteremia due to CTX-M negative E coli	Incorrect Antibiotic Choice, Incorrect Dosing or Interval	2
27/02/2025	https://docs.google.com/forms/d/e/1FAIpQLSfyJTfdoDUJRpEOvUNgEPdRz0Nhx6q_YYaoknDalCSYOv898g/viewform?usp=sf_link	AS_29_4300_301888476	CMP 65322	36	More than 20 years	5	PERU	Internal medicine	0	Case 29 (AS_4300_301888476): An 88-year-old male patient admitted to the clinic (awaiting surgery for benign prostatic hyperplasia, with a Foley catheter in place, presenting with fever and altered mental status) experienced an alarm on the incubator 12 hours after his blood culture sample was taken, prompting a FilmArray® Blood panel. The attached image was reported 2 hours later. Based on this …	Klebsiella pneumoniae	7	No resistance genes were detected	0	AS_29_4300_301888476	Regarding case 29 (whose blood culture bottle yielded results after 3 days), Klebsiella pneumoniae was isolated by MALDI-TOF with no apparent presence of resistance genes. The attached antibiogram is shown. The patient is clinically stable. What would be your therapeutic recommendation considering dose, interval, frequency, and duration? (assuming the bacteremia is uncomplicated).	Klebsiella pneumoniae	7	No resistance genes were found.The antibiogram shows susceptibility to amikacin, Amoxicillin/clavulanate, Ampicillin/Sulbactam, aztreonam, cefazolin, cefepime, cefixime, Cefoperazone/Sulbactam, cefotaxime, ceftazidime, ceftriaxone, cefuroxime, cipro, ertapenem, gentamicin, imipenem/cilastatin, levofloxacin, meropenem, Piperacillin/tazobactam, and Trimethoprim/Sulfamethoxazole. The antibiogram rep…	Not MDR	0	Ceftriaxone 1-2 g IV every 12 hours x 7-14 days	7	Meropenem 1g IV every 8h x 7d	22	Onechoice	0	1	0	"Klebsiella pneumoniae CTX-M negative and Carbapemenase negative, the treatment of choice is Ceftriaxone"	Unnecessary Broad Spectrum, Carbapenem overuse	5
27/02/2025	https://docs.google.com/forms/d/e/1FAIpQLSfXch78JHtr58WVQRnI0tNA-24gA0tCRwPOBIuBD_Ou_FXwCg/viewform?usp=sf_link	AS_32_111_301464514	27757	58	More than 20 years	5	PERU	Internal medicine	0	Case 32 (AS_111_301464514): A 48-year-old female patient hospitalized in the ICU presented with status epilepticus. She was receiving supportive care, intubated for protective mechanical ventilation, and had a central venous catheter (CVC) and Foley catheter inserted. She developed a fever with no apparent source. Laboratory tests were ordered. Ten hours after her blood culture sample was taken, …	Klebsiella pneumoniae	7	Resistance gene CTM-X ESBL	1	AS_32_111_301464514	Regarding case 32 (whose blood culture bottle yielded results after 3 days), Klebsiella pneumoniae was isolated by MALDI-TOF and is ESBL-positive. The attached antibiogram is shown. The patient is clinically stable. What would be your therapeutic recommendation considering dose, interval, frequency, and duration? (assuming the bacteremia is uncomplicated).	Klebsiella pneumoniae	7	The Molecular panel reported the presence of the resistance gene CTX-M ESBL. The antibiogram shows susceptibility to amikacin, Cefoperazone/Sulbactam, cipro, ertapenem, gentamicin, imipenem/cilastatin, levofloxacin, meropenem, Piperacillin/tazobactam, and Trimethoprim/Sulfamethoxazole. The antibiogram reports resistance to amoxicillin, ampicillin, Ampicillin/Sulbactam, aztreonam, cefazolin, cefep…	MDR	1	Ertapenem 1g IV every 24h x 7-14d	14	Ertapenem 1g IV every 24h x 7-14d	14	Onechoice	1		1
27/02/2025	https://docs.google.com/forms/d/e/1FAIpQLSdgiOaXcaVhdOEVYgXrxUHzWKFubnAqnTpQGBgNykGQ3lhTAQ/viewform?usp=sf_link	AS_33_145_301556130	077711 / 042678	31	1-5 years	1	PERU	Internal medicine	0	Case 33 (AS_145_301556130): An 81-year-old female patient admitted to the clinic (with a 5-day history of fever, diagnosed with mild/moderate COVID-19, with a central venous catheter (CVC) due to difficulty accessing venous access) experienced an alarm on the incubator two hours after her blood culture sample was taken, prompting a FilmArray® Blood panel. The attached image was reported two hours…	Escherichia coli	4	No resistance genes were detected	0	AS_33_145_301556130	Regarding case 33 (whose blood culture bottle yielded results after 3 days), Escherichia coli was isolated by MALDI-TOF with no apparent presence of resistance genes. The attached antibiogram is shown. The central venous catheter (CVC) was removed, and the patient remained clinically stable. What would be your therapeutic recommendation considering dose, interval, frequency, and duration? (assumi…	Escherichia coli	4	No resistance genes were found. The antibiogram shows susceptibility to amikacin, amoxicillin, ampicillin, Ampicillin/Sulbactam, aztreonam, cefazolin, cefepime, cefixime, Cefoperazone/Sulbactam, cefotaxime, ceftazidime, Avycaz, ceftriaxone, cefuroxime, ertapenem, gentamicin, imipenem/cilastatin, meropenem, Piperacillin/tazobactam, and Trimethoprim/Sulfamethoxazole. Also, it reports intermediate r…	Not MDR	0	Ceftriaxone 1-2 g IV every 12 hours x 7-14 days	7	Ceftriaxone 1-2 g IV every 12 hours x 7-14 days	7	Onechoice	1		1
27/02/2025	https://docs.google.com/forms/d/e/1FAIpQLSfahGdSn-CxIWzU4B4TtuMJuYZznalb0TzYFtY0Pf6J5nU2eQ/viewform?usp=sf_link	AS_34_173_301608839	46239	49	More than 20 years	5	PERU	Internal medicine	0	Case 34 (AS_173_301608839): A 25-year-old female patient submitted a sample for clinical analysis (fever of 39.7 °C for 5 days, diarrhea, mild abdominal pain). Six hours after the blood culture sample was taken, an alarm was triggered on the incubator, and a FilmArray® Blood panel was performed. Two hours later, the attached image was reported. Based on this result, what therapeutic option would …	Salmonella enterica group B	11	No resistance genes were detected	0	AS_34_173_301608839	Regarding case 34 (whose blood culture bottle yielded results after 3 days), Salmonella enterica group B was isolated by MALDI-TOF with no apparent presence of resistance genes. The attached antibiogram is shown. The patient is clinically stable. What would be your therapeutic recommendation considering dose, interval, frequency, and duration? (assuming the bacteremia is uncomplicated).	Salmonella enterica group B	11	No resistance genes were found. The antibiogram shows susceptibility to amoxicillin, ampicillin, Ampicillin/Sulbactam, aztreonam, cefepime, cefixime, Cefoperazone/Sulbactam, cefotaxime, ceftazidime, ceftriaxone, Cipro, ertapenem, imipenem/cilastatin, levofloxacin, meropenem, Piperacillin/tazobactam, and Trimethoprim/Sulfamethoxazole. The antibiogram shows resistance to cefazolin and cefuroxime.	Not MDR	0	Ceftriaxone 2 g IV every 24 hours x 14 days	9	Ceftriaxone 2 g IV every 24 hours x 14 days	9	Onechoice	1		1
27/02/2025	https://docs.google.com/forms/d/e/1FAIpQLScRaWaUkJlxmX0agnT4Qu1R8HwpgKXk-q3YEUblXCsYHFS1rA/viewform?usp=sf_link	AS_38_221_301662593	42366	49	More than 20 years	5	PERU	Internal medicine	0	Case 38 (AS_221_301662593): A 57-year-old male patient was admitted to the clinic and underwent surgery for a sub-occlusive condition. A colostomy was performed, and he was diagnosed with intestinal tuberculosis. A central venous catheter (CVC) was placed for total parenteral nutrition (TPN) and alternative treatment. He presented with fever without another apparent source, so clinical tests were…	Escherichia coli	4	Resistance gene CTM-X ESBL	1	AS_38_221_301662593	Regarding case 38 (whose blood culture bottle yielded results after 3 days), Escherichia coli was isolated by MALDI-TOF and was ESBL-positive. The attached antibiogram is shown. What would be your therapeutic recommendation considering dose, interval, frequency, and duration? (assuming the bacteremia is uncomplicated).	Escherichia coli	4	The Molecular panel reported the presence of the resistance gene CTX-M ESBL. The antibiogram shows susceptibility to Cefoperazone/Sulbactam, ertapenem, imipenem/cilastatin, meropenem, Piperacillin/tazobactam, and Trimethoprim/Sulfamethoxazole. The antibiogram reports resistance to amoxicillin, ampicillin, Ampicillin/Sulbactam, aztreonam, cefazolin, cefepime, cefixime, cefotaxime, ceftazidime, cef…	MDR	1	Ertapenem 1 g IV every 24 hours x 7-14 days	14	Gentamicin 160mg IV every 24h x 7 -14d	36	Onechoice	0	1	1	"E coli CTX-M positive and ESBL phenotype and sensitive to Ertapenem, in addition, a couple agree with Arkstone and Tigecycline would not be indicated in Bacteremia despite showing sensitivity", "Gentamicin would not be the best option, although it could be an alternative if there are no other options and the starting point is urinary. But the dose should be higher 7 mg/kg weight/day."	Incorrect Antibiotic Choice, Incorrect Dosing or Interval	2
27/02/2025	https://docs.google.com/forms/d/e/1FAIpQLScRaWaUkJlxmX0agnT4Qu1R8HwpgKXk-q3YEUblXCsYHFS1rA/viewform?usp=sf_link	AS_38_221_301662593	88502	29	1-5 years	1	PERU	Internal medicine	0	Case 38 (AS_221_301662593): A 57-year-old male patient was admitted to the clinic and underwent surgery for a sub-occlusive condition. A colostomy was performed, and he was diagnosed with intestinal tuberculosis. A central venous catheter (CVC) was placed for total parenteral nutrition (TPN) and alternative treatment. He presented with fever without another apparent source, so clinical tests were…	Escherichia coli	4	Resistance gene CTM-X ESBL	1	AS_38_221_301662593	Regarding case 38 (whose blood culture bottle yielded results after 3 days), Escherichia coli was isolated by MALDI-TOF and was ESBL-positive. The attached antibiogram is shown. What would be your therapeutic recommendation considering dose, interval, frequency, and duration? (assuming the bacteremia is uncomplicated).	Escherichia coli	4	The Molecular panel reported the presence of the resistance gene CTX-M ESBL. The antibiogram shows susceptibility to Cefoperazone/Sulbactam, ertapenem, imipenem/cilastatin, meropenem, Piperacillin/tazobactam, and Trimethoprim/Sulfamethoxazole. The antibiogram reports resistance to amoxicillin, ampicillin, Ampicillin/Sulbactam, aztreonam, cefazolin, cefepime, cefixime, cefotaxime, ceftazidime, cef…	MDR	1	Ertapenem 1 g IV every 24 hours x 7-14 days	14	Piperacillin/tazobactam 4.5g IV every 8h x 7-14d	27	Onechoice	0	1	1	"E coli CTX-M positive and ESBL phenotype and sensitive to Ertapenem, in addition, a couple agree with Arkstone and Tigecycline would not be indicated in Bacteremia despite showing sensitivity", Pip/tazo is not recommended in bacteremias by ESBLs	Incorrect Antibiotic Choice	1
27/02/2025	https://docs.google.com/forms/d/e/1FAIpQLSdUOmdv7zNKpTzW2CFdJqQsGn15JLVX5jtoRaQvtPtptdoAmw/viewform?usp=sf_link	AS_39_1360_301772496	63898	37	More than 20 years	5	PERU	Other Specialties	0	Case 39 (AS_1360_301772496): An 88-year-old male patient hospitalized for cellulitis of the right lower extremity, with a 7-day history of peripheral circulatory insufficiency, presented with fever. Clinical tests were ordered. Ten hours after his blood culture sample was taken, an alarm was triggered on the incubator, and a FilmArray® Blood panel was performed. Two hours later, the attached imag…	Streptococcus agalactiae	15	No resistance genes were detected	0	AS_39_1360_301772496	Regarding case 39 (whose blood culture bottle yielded results after 3 days), Streptococcus agalactiae was isolated by MALDI-TOF with no apparent presence of resistance genes. The attached antibiogram is shown. The patient is clinically stable. What would be your therapeutic recommendation considering dose, interval, frequency, and duration? (assuming the bacteremia is uncomplicated).	Streptococcus agalactiae	15	No resistance genes were found. The antibiogram shows susceptibility to Azithromycin, chloramphenicol, Clindamycin, erythromycin, levofloxacin, linezolid, moxifloxacin, penicillin G, and vancomycin. The antibiogram reports resistance to tetracycline.	Not MDR	0	Penicillin G 24 MU IV 24h x 7-14d	25	Penicillin G 24 MU IV 24h x 7-14d	25	Onechoice	1		1
27/02/2025	https://docs.google.com/forms/d/e/1FAIpQLSdb1QsGraRNK70ZrcWeRQVFj2Kr7d4aMu2MLXkEBFaUXOh5qQ/viewform?usp=sf_link	AS_40_5114_301953426	26741	57	More than 20 years	5	PERU	Internal medicine	0	Case 40 (AS_5114_301953426): A 46-year-old male patient was hospitalized with severe mucocutaneous leishmaniasis. Treatment with Amphotericin B was initiated, and a central venous catheter (CVC) was inserted. Seven days into treatment, the patient developed fever and chills. Paraclinical tests were ordered. Ten hours after his blood culture sample was taken, an alarm was triggered on the incubato…	Klebsiella pneumoniae	7	No resistance genes were detected	0	AS_40_5114_301953426	Regarding case 40 (whose blood culture bottle yielded results after 3 days), Klebsiella pneumoniae was isolated by MALDI-TOF with no apparent presence of resistance genes. The attached antibiogram is shown. The patient is clinically stable. What would be your therapeutic recommendation considering dose, interval, frequency, and duration? (assuming the bacteremia is uncomplicated).	Klebsiella pneumoniae	7	No resistance genes were found. The antibiogram shows susceptibility to amikacin, Amoxicillin/clavulanate, Ampicillin/Sulbactam, aztreonam, cefazolin, cefepime, cefixime, Cefoperazone/Sulbactam, cefotaxime, ceftazidime, ceftriaxone, cefuroxime, ertapenem, gentamicin, imipenem/cilastatin, meropenem, and Piperacillin/tazobactam. The antibiogram reports resistance to ampicillin, cipro, and Trimethop…	Not MDR	0	Ceftriaxone 1-2 g IV every 12 hours x 7-14 days	7	Levofloxacin 500mg IV every 24h x 14d	19	Onechoice	0	1	1	Beta-lactams are the first option in bacteremia due to CTX-M negative E coli	Incorrect Antibiotic Choice, Incorrect Dosing or Interval	2
28/02/2025	https://docs.google.com/forms/d/e/1FAIpQLSfxJZje-Xtrl1ergdst3O83ZyPU81KhGJWID_L47ROjZaX4DQ/viewform?usp=sf_link	AS_08_5538_301982075	49830	42	More than 20 years	5	PERU	Internal medicine	0	Case 08 (AS_5538_301982075): A 46-year-old male patient was hospitalized. Four hours after his blood culture sample was taken, an alarm was triggered on the incubator, and a FilmArray® Blood panel was performed. Two hours later, the attached image was reported. Based on this result, what therapeutic recommendation would you give? Consider the dose, interval, frequency, and duration (assuming the …	Klebsiella pneumoniae, Staphylococcus epidermidis	8	Resistance genes ESBL and NDM	1	AS_08_5538_301982075	Regarding case 8 (in which both Klebsiella pneumoniae and Staphylococcus epidermidis were isolated from the blood culture bottle by MALDI-TOF, with resistance due to ESBL and NDM), the attached antibiograms are shown. What would be your therapeutic recommendation considering dose, interval, frequency, and duration?	Klebsiella pneumoniae, Staphylococcus epidermidis	8	The Molecular panel reported the presence of resistance genes ESBL and NDM. The antibiogram for the Klebsiella pneumoniae shows resistance to amikacin, Amoxicillin/clavulanate, ampicillin, Ampicillin/Sulbactam, aztreonam, cefazolin, cefepime, cefixime, Cefoperazone/Sulbactam, cefotaxime, ceftazidime, Avycaz, ceftriaxone, cefuroxime, Cipro, ertapenem, gentamicin, imipenem/cilastatin, meropenem, Pi…	MDR	1	Ciprofloxacin 400mg IV every 12h x 7-14d	10	Imipenem 500mg IV every 6h x 7-14d	17	Onechoice	0	2	1		For Both	6
28/02/2025	https://docs.google.com/forms/d/e/1FAIpQLSfsXKg8J-nYCneOld5Kzbxjaap_YGG00QEYUtrgCnkr9S2hNw/viewform?usp=sf_link	AS_13_158_301577745	65247	36	More than 20 years	5	PERU	Internal medicine	0	Case 13 (AS_AS_158_301577745): A 74-year-old male patient submitted a sample for clinical analysis. He presented with renal lithiasis, lithotripsy, and a double-J stent. He had been experiencing a fever for three days and was started empirically on ceftriaxone. Thirty-nine hours after the blood culture sample was taken, an alarm was triggered on the incubator, and a FilmArray® Blood panel was per…	Escherichia coli	4	Resistance gene ESBL	1	AS_13_158_301577745	Regarding case 13 (whose blood culture bottle yielded results after 3 days), Escherichia coli was isolated by MALDI-TOF and was ESBL-positive. The attached antibiogram is shown. The patient remains clinically stable. What would be your therapeutic recommendation considering dose, interval, frequency, and duration? (assuming the bacteremia is uncomplicated).	Escherichia coli	4	The Molecular panel reported the presence of the resistance gene CTX-M ESBL. The antibiogram shows susceptibility to amikacin, Cefoperazone/Sulbactam, ertapenem, imipenem/cilastatin, meropenem, and Piperacillin/tazobactam. The antibiogram shows intermediate results to Ampicillin/Sulbactam. The antibiogram reports resistance to amoxicillin, ampicillin, aztreonam, cefazolin, cefepime, cefixime, cef…	MDR	1	Ertapenem 1 g IV every 24 hours x 7-14 days	14	Ertapenem 1 g IV every 24 hours x 7-14 days	14	Onechoice	1		1
28/02/2025	https://docs.google.com/forms/d/e/1FAIpQLSfa0oAyKEmojSLTfcmRID_GymbHkYSoBJOYjwzwz5fiwv9GYw/viewform?usp=sf_link	AS_15_243_301732244	45220	45	More than 20 years	5	PERU	Internal medicine	0	Case 15 (AS_243_301732244): A 61-year-old female patient is hospitalized (diagnosed with scleroderma, treated with corticosteroids, with a fever of 38°C for the past 9 days). Twelve hours after her blood culture sample was taken, an alarm was triggered on the incubator, and a FilmArray® Blood panel was performed. Two hours later, the attached image was reported. Based on this result, what therape…	Salmonella enterica group B	11	No resistance genes were detected	0	AS_15_243_301732244	Regarding case 15 (whose blood culture bottle yielded results after 3 days), Salmonella enterica group B was isolated by MALDI-TOF with no apparent resistance genes. The attached antibiogram is shown. The patient remains clinically stable. What would be your therapeutic recommendation considering dose, interval, frequency, and duration? (assuming the bacteremia is uncomplicated).	Salmonella enterica group B	11	No resistance genes were found. The antibiogram shows susceptibility to amoxicillin, ampicillin, Ampicillin/Sulbactam, aztreonam, cefepime, cefixime, Cefoperazone/Sulbactam, cefotaxime, ceftazidime, ceftriaxone, Cipro, ertapenem, imipenem/cilastatin, levofloxacin, meropenem, Piperacillin/tazobactam, and Trimethoprim/Sulfamethoxazole. The antibiogram reports resistance to amikacin, cefazolin, cefu…	Not MDR	0	Ceftriaxone 2g IV every 24 hours x 14 days	9	Ceftriaxone 2g IV every 24 hours x 14 days	9	Onechoice	1		1
28/02/2025	https://docs.google.com/forms/d/e/1FAIpQLSfQ0xIwFOoijg_ldiwokGwJ_v9YKON3WvxbbRYdSlkQztyJyw/viewform?usp=sf_link	AS_20_069_301365681	54202	40	More than 20 years	5	PERU	Other Specialties	0	Case 20 (AS_069_301365681): A 76-year-old male patient was hospitalized (with type 2 diabetes, diagnosed with benign prostatic hyperplasia, chronic portal vein thrombosis, and a 4-day history of fever, reaching 38.5°C on admission, treated with paracetamol). Eleven hours after his blood culture sample was taken, an alarm was triggered on the incubator, and a FilmArray® Blood panel was performed. …	Escherichia coli	4	Resistance gene ESBL	1	AS_20_069_301365681	Regarding case 20 (whose blood culture bottle yielded results after 3 days), Escherichia coli was isolated by MALDI-TOF and is ESBL-positive. The attached antibiogram is shown. The patient is clinically stable. What would be your therapeutic recommendation considering dose, interval, frequency, and duration? (assuming the bacteremia is uncomplicated).	Escherichia coli	4	The Molecular panel reported the presence of the resistance gene ESBL. The antibiogram shows susceptibility to Cefoperazone, ertapenem, imipenem/cilastatin, meropenem, and Trimethoprim/Sulfamethoxazole. The antibiogram reports resistance to amikacin, amoxicillin, ampicillin, Ampicillin/Sulbactam, aztreonam, cefazolin, cefepime, cefixime, cefotaxime, ceftazidime, ceftriaxone, cefuroxime, cipro, ge…	MDR	1	Ertapenem 1g IV every 24h x 7-14d	14	Ertapenem 1g IV every 24h x 7-14d	14	Onechoice	1		1
28/02/2025	https://docs.google.com/forms/d/e/1FAIpQLSfyJTfdoDUJRpEOvUNgEPdRz0Nhx6q_YYaoknDalCSYOv898g/viewform?usp=sf_link	AS_29_4300_301888476	49830	42	More than 20 years	5	PERU	Internal medicine	0	Case 29 (AS_4300_301888476): An 88-year-old male patient admitted to the clinic (awaiting surgery for benign prostatic hyperplasia, with a Foley catheter in place, presenting with fever and altered mental status) experienced an alarm on the incubator 12 hours after his blood culture sample was taken, prompting a FilmArray® Blood panel. The attached image was reported 2 hours later. Based on this …	Klebsiella pneumoniae	7	No resistance genes were detected	0	AS_29_4300_301888476	Regarding case 29 (whose blood culture bottle yielded results after 3 days), Klebsiella pneumoniae was isolated by MALDI-TOF with no apparent presence of resistance genes. The attached antibiogram is shown. The patient is clinically stable. What would be your therapeutic recommendation considering dose, interval, frequency, and duration? (assuming the bacteremia is uncomplicated).	Klebsiella pneumoniae	7	No resistance genes were found.The antibiogram shows susceptibility to amikacin, Amoxicillin/clavulanate, Ampicillin/Sulbactam, aztreonam, cefazolin, cefepime, cefixime, Cefoperazone/Sulbactam, cefotaxime, ceftazidime, ceftriaxone, cefuroxime, cipro, ertapenem, gentamicin, imipenem/cilastatin, levofloxacin, meropenem, Piperacillin/tazobactam, and Trimethoprim/Sulfamethoxazole. The antibiogram rep…	Not MDR	0	Ceftriaxone 1-2 g IV every 12 hours x 7-14 days	7	Ceftriaxone 1-2 g IV every 12 hours x 7-14 days	7	Onechoice	1		1
28/02/2025	https://docs.google.com/forms/d/e/1FAIpQLSf53Xs3H030SQINDgHfqzedXXlkR5YWG9Ul2-4-k3Qd6bAa5g/viewform?usp=sf_link	AS_31_5207_301958193	33386	51	16-20 years	4	PERU	Other Specialties	0	Case 31 (AS_5207_301958193): A 79-year-old female patient (from a rural area, self-sufficient, with no apparent comorbidities) was admitted with a 5-day history of fever, nonspecific abdominal pain, and vomiting. Paraclinical tests were ordered. At 16 hours after her blood culture sample was taken, an alarm was triggered on the incubator, and a FilmArray® Blood panel was performed. Two hours late…	Streptococcus equi sub sp. zooepidemicus	16	No resistance genes were detected	0	AS_31_5207_301958193	Regarding case 31 (whose blood culture bottle yielded results after 3 days), Streptococcus equi subsp. zooepidemicus was isolated by MALDI-TOF with no apparent resistance genes. The attached antibiogram is shown. The patient is clinically stable. What would be your therapeutic recommendation considering dose, interval, frequency, and duration? (assuming the bacteremia is uncomplicated).	Streptococcus equi sub sp. zooepidemicus	16	No resistance genes were found. The antibiogram shows susceptibility to Amoxicillin/clavulanate, Azithromycin, cefixime, cefotaxime, ceftriaxone, chloramphenicol, Cipro, Clindamycin, erythromycin, levofloxacin, linezolid, moxifloxacin, penicillin G, teicoplanin, tetracycline, and vancomycin. The antibiogram reports resistance to Trimethoprim/Sulfamethoxazole.	Not MDR	0	Penicillin G 24 MU in continuous IV infusion over 24 hours x 7-14 days	24	Penicillin G 24 MU in continuous IV infusion over 24 hours x 7-14 days	24	Onechoice	1		1
28/02/2025	https://docs.google.com/forms/d/e/1FAIpQLSdgiOaXcaVhdOEVYgXrxUHzWKFubnAqnTpQGBgNykGQ3lhTAQ/viewform?usp=sf_link	AS_33_145_301556130	32022	46	More than 20 years	5	PERU	Internal medicine	0	Case 33 (AS_145_301556130): An 81-year-old female patient admitted to the clinic (with a 5-day history of fever, diagnosed with mild/moderate COVID-19, with a central venous catheter (CVC) due to difficulty accessing venous access) experienced an alarm on the incubator two hours after her blood culture sample was taken, prompting a FilmArray® Blood panel. The attached image was reported two hours…	Escherichia coli	4	No resistance genes were detected	0	AS_33_145_301556130	Regarding case 33 (whose blood culture bottle yielded results after 3 days), Escherichia coli was isolated by MALDI-TOF with no apparent presence of resistance genes. The attached antibiogram is shown. The central venous catheter (CVC) was removed, and the patient remained clinically stable. What would be your therapeutic recommendation considering dose, interval, frequency, and duration? (assumi…	Escherichia coli	4	No resistance genes were found. The antibiogram shows susceptibility to amikacin, amoxicillin, ampicillin, Ampicillin/Sulbactam, aztreonam, cefazolin, cefepime, cefixime, Cefoperazone/Sulbactam, cefotaxime, ceftazidime, Avycaz, ceftriaxone, cefuroxime, ertapenem, gentamicin, imipenem/cilastatin, meropenem, Piperacillin/tazobactam, and Trimethoprim/Sulfamethoxazole. Also, it reports intermediate r…	Not MDR	0	Ceftriaxone 1-2 g IV every 12 hours x 7-14 days	7	Ceftriaxone 1-2 g IV every 12 hours x 7-14 days	7	Onechoice	1		1
28/02/2025	https://docs.google.com/forms/d/e/1FAIpQLScRaWaUkJlxmX0agnT4Qu1R8HwpgKXk-q3YEUblXCsYHFS1rA/viewform?usp=sf_link	AS_38_221_301662593	32022	46	More than 20 years	5	PERU	Internal medicine	0	Case 38 (AS_221_301662593): A 57-year-old male patient was admitted to the clinic and underwent surgery for a sub-occlusive condition. A colostomy was performed, and he was diagnosed with intestinal tuberculosis. A central venous catheter (CVC) was placed for total parenteral nutrition (TPN) and alternative treatment. He presented with fever without another apparent source, so clinical tests were…	Escherichia coli	4	Resistance gene CTM-X ESBL	1	AS_38_221_301662593	Regarding case 38 (whose blood culture bottle yielded results after 3 days), Escherichia coli was isolated by MALDI-TOF and was ESBL-positive. The attached antibiogram is shown. What would be your therapeutic recommendation considering dose, interval, frequency, and duration? (assuming the bacteremia is uncomplicated).	Escherichia coli	4	The Molecular panel reported the presence of the resistance gene CTX-M ESBL. The antibiogram shows susceptibility to Cefoperazone/Sulbactam, ertapenem, imipenem/cilastatin, meropenem, Piperacillin/tazobactam, and Trimethoprim/Sulfamethoxazole. The antibiogram reports resistance to amoxicillin, ampicillin, Ampicillin/Sulbactam, aztreonam, cefazolin, cefepime, cefixime, cefotaxime, ceftazidime, cef…	MDR	1	Ertapenem 1 g IV every 24 hours x 7-14 days	14	Ertapenem 1 g IV every 24 hours x 7-14 days	14	Onechoice	1		1
28/02/2025	https://docs.google.com/forms/d/e/1FAIpQLSd5oU97Jqm54rwEtaN7Kc8tpUlIE6iv2h3rIzBsAIeOVzB9RA/viewform?usp=sf_link	AS_42_247_301741171	31324	52	More than 20 years	5	PERU	Other Specialties	0	Case 42 (AS_247_301741171): A 78-year-old male patient, hospitalized (admitted for stroke, progressing to dyspnea and fever), experienced an alarm on the incubator 7 hours after his blood culture sample was taken. A FilmArray® Blood panel was then performed. The attached image was reported 2 hours later. Based on this result, what therapeutic option would you recommend? Consider the dose, interva…	Streptococcus parasanguinis, Klebsiella pneumoniae	18	No resistance genes were detected	0	AS_42_247_301741171	Regarding case 42 (whose blood culture bottle yielded results after 3 days), Streptococcus parasanguinis and Klebsiella pneumoniae were isolated by MALDI-TOF, with no apparent resistance genes. The attached antibiograms are shown. The patient is clinically stable. What would be your therapeutic recommendation considering dose, interval, frequency, and duration? (assuming the bacteremia is uncompl…	Streptococcus parasanguinis, Klebsiella pneumoniae	18	No resistance genes were found. The antibiogram for Klebsiella pneumoniae shows resistance to ampicillin. It also reports susceptibility to amikacin, amoxicillin, Ampicillin/Sulbactam, aztreonam, cefazolin, cefepime, cefixime, Cefoperazone/Sulbactam, cefotaxime, ceftazidime, ceftriaxone, cefuroxime, Cipro, ertapenem, gentamicin, imipenem/cilastatin, levofloxacin, meropenem, Piperacillin/tazobacta…	Not MDR	0	Ceftriaxone 1-2 g IV every 12 hours x 7-14 days	7	Ceftriaxone 1-2 g IV every 12 hours x 7-14 days	7	Onechoice	1		1
01/03/2025	https://docs.google.com/forms/d/e/1FAIpQLSfKT573s0PpHwY9aIayjSX-Q4GlUTsgGfFOQskJuNOQ9KUEjA/viewform?usp=sf_link	AS_02_073_301376364	20082	47	16-20 years	4	PERU	Other Specialties	0	Case 02 (AS_073_301376364): An 88-year-old female patient hospitalized with a gastrostomy tube, undergoing palliative chemotherapy for stomach cancer, is non-neutropenic. Upon admission, she presented with fever and abdominal distension of two days' duration. Imaging and paraclinical tests, including cultures, were performed. An alarm was triggered on the incubator one and a half hours after the …	Klebsiella aerogenes	6	No resistance genes were detected	0	AS_02_073_301376364	Regarding case 02, the patient showed improvement in distension after the gastrostomy tube was repositioned. Clinical analysis (blood culture results were obtained after 3 days) revealed Klebsiella aerogenes by MALDI-TOF and a positive AmpC assay. The antibiogram is attached. Based on this information, what would be your therapeutic recommendation considering dosage, interval, frequency, and dura…	Klebsiella aerogenes	6	The culture evaluation detected resistance by AmpC.The antibiogram shows susceptibility to amikacin, aztreonam, cefepime, cefixime, Cefoperazone, cefotaxime, ceftazidime, ceftriaxone, Cipro, ertapenem, gentamicin, imipenem/cilastatin, levofloxacin, meropenem, Piperacillin/tazobactam, Trimethoprim/Sulfamethoxazoleshows. It also reports resistance to Amoxicillin, Ampicillin, Ampicillin/Sulbactam, c…	Not MDR	0	Cefepime 1-2g IV every 8-12h x 10-14d	2	Cefepime 1-2g IV every 8-12h x 10-14d	2	Onechoice	1		1
01/03/2025	https://docs.google.com/forms/d/e/1FAIpQLSd5hhgBdbouQAMHCboJVLckKETGN1KJyOG7KnctUqLPohIEDw/viewform?usp=sf_link	AS_07_5536_301981754	40769	54	16-20 years	4	PERU	Other Specialties	0	Case 07 (AS_5536_301981754): A 45-year-old male patient submits a blood sample for clinical analysis (treated with ciprofloxacin). Fifteen hours after the sample was taken for blood culture, an alarm is triggered on the incubator, and a FilmArray® Blood panel is performed. Two hours later, the attached image is reported. Based on this result, what therapeutic recommendation would you give? Consid…	Pseudomonas aeruginosa	9	Resistance gene VIM beta-lactamase	1	AS_07_5536_301981754	Regarding case 07 (whose blood culture bottle yielded results after 3 days), Pseudomonas aeruginosa was isolated by MALDI-TOF with no apparent presence of resistance genes. The attached antibiograms are shown. What would be your therapeutic recommendation considering dose, interval, frequency, and duration? (assuming the bacteremia is uncomplicated).	Pseudomonas aeruginosa	9	The Molecular panel reported the presence of the resistance gene VIM beta-lactamase. The antibiogram shows susceptibility to aztreonam, cefepime, Cefoperazone/Sulbactam, ceftazidime, avycaz, Ceftolozane-tazobactam, cipro, imipenem/cilastatin, levofloxacin, meropenem, and Piperacillin/tazobactam. The antibiogram reports resistance to cefotaxime and ceftriaxone.	Not MDR	0	Ciprofloxacin 400mg IV every 12h x 7-14d	10	Ciprofloxacin 400mg IV every 12h x 7-14d	10	Onechoice	1		1
01/03/2025	https://docs.google.com/forms/d/e/1FAIpQLSf7Ri1DA0_8sFNpURrY9dbD2aaRZEo6fSVf6r2DpDLXiWyxOw/viewform?usp=sf_link	AS_10_068_301362914	78020	34	1-5 years	1	PERU	Other Specialties	0	Case 10 (AS_068_301362914): A 65-year-old female cancer patient undergoing radiotherapy (febrile, with urinary discomfort, treated with nitrofurantoin and pantoprazole) presents to the emergency department. She does not meet the criteria for sepsis, and paraclinical tests are performed. 13 hours after her blood culture sample is taken, an alarm is triggered on the incubator, and a FilmArray® Bloo…	Klebsiella pneumoniae	7	Resistance gene CTM-X ESBL	1	AS_10_068_301362914	Regarding case 10 (whose blood culture bottle yielded results after 3 days), Klebsiella pneumoniae was isolated by MALDI-TOF and was ESBL-positive. The attached antibiogram is shown. The patient is clinically stable. What would be your therapeutic recommendation considering dose, interval, frequency, and duration? (assuming the bacteremia is uncomplicated).	Klebsiella pneumoniae	7	The Molecular panel reported the presence of the resistance gene CTX-M ESBL. The antibiogram shows susceptibility to amikacin, Cefoperazone, ertapenem, gentamicin, imipenem/cilastatin, meropenem, and Piperacillin/tazobactam.The antibiogram reports resistance to amoxicillin, ampicillin, Ampicillin/Sulbactam, aztreonam, cefazolin, cefepime, cefixime, cefotaxime, ceftazidime, ceftriaxone, cefuroxime…	MDR	1	Ertapenem 1gr every 24h x 7-14d	14	Ertapenem 1gr every 24h x 7-14d	14	Onechoice	1		1
01/03/2025	https://docs.google.com/forms/d/e/1FAIpQLSeqAH02g7DpSGaEfbSsJlqwkTpfDHOgzxkyPWMw7H7qd7PPmw/viewform?usp=sf_link	AS_12_106_301457660	49830	42	More than 20 years	5	PERU	Internal medicine	0	Case 12 (AS_106_301457660): A 93-year-old male patient is hospitalized for partial intestinal obstruction, with suspected colonic malignancy. He develops a fever during clinical studies, and empirical antibiotic treatment is initiated. Twenty hours after his blood culture sample is taken, an alarm is triggered on the incubator, and a FilmArray® Blood panel is performed. Two hours later, the attac…	Enterococcus faecalis	3	No resistance genes were detected	0	AS_12_106_301457660	Regarding case 12 (whose blood culture bottle yielded results after 3 days), Enterococcus faecalis was isolated by MALDI-TOF with no apparent resistance genes. The attached antibiogram is shown. The patient remains clinically stable. What would be your therapeutic recommendation considering dose, interval, frequency, and duration? (assuming the bacteremia is uncomplicated).	Enterococcus faecalis	3	No resistance genes were detected. The antibiogram shows susceptibility to ampicillin, chloramphenicol, linezolid, Penicillin G, teicoplanin, tetracycline, and vancomycin. The antibiogram shows intermediate results to Azithromycin and erythromycin. The antibiogram shows resistance to cipro, gentamicin, levofloxacin, and tetracycline.	Not MDR	0	Penicillin G 24 MU IV 24h x 7-14d	25	Vancomycin IV 10 mg/kg/dose 12h x 7d	30	Onechoice	0	1	1	"Bacteremia due to E fecalis VAN A/B negative, treatment of choice is Penicillin. Par answers correctly"	Incorrect Antibiotic Choice	1
01/03/2025	https://docs.google.com/forms/d/e/1FAIpQLSc8vStGOzf37pj4JuHS26BD-gXrda_vKRIlo5G_qxD2Q-f2Dg/viewform?usp=sf_link	AS_14_220_301660986	45856	47	More than 20 years	5	PERU	Internal medicine	0	Case 14 (AS_220_301660986): A 52-year-old male patient was hospitalized (with symptoms of a urinary tract infection, fever of 38 degrees Celsius, and initiated on empirical therapy with piperacillin-tazobactam). Twenty-nine hours after his blood culture sample was taken, an alarm was triggered on the incubator, and a FilmArray® Blood panel was performed. Two hours later, the attached image was re…	Escherichia coli	4	No resistance genes were detected	0	AS_14_220_301660986	Regarding case 14 (whose blood culture bottle yielded results after 3 days), Escherichia coli was isolated by MALDI-TOF with no apparent resistance genes. The attached antibiogram is shown. The patient is clinically stable. What would be your therapeutic recommendation considering dose, interval, frequency, and duration? (assuming the bacteremia is uncomplicated).	Escherichia coli	4	No resistance genes were found. The antibiogram shows susceptibility to amikacin, aztreonam, cefazolin, cefepime, cefixime, Cefoperazone/Sulbactam, cefotaxime, ceftazidime, ceftriaxone, cefuroxime, ertapenem, gentamicin, imipenem/cilastatin, meropenem, and Piperacillin/tazobactam. The antibiogram shows intermediate results to amoxicillin and Ampicillin/Sulbactam. The antibiogram reports resistanc…	Not MDR	0	Ceftriaxone 1-2 g IV every 12 hours x 7-14 days	7	Ceftriaxone 1-2 g IV every 12 hours x 7-14 days	7	Onechoice	1		1
01/03/2025	https://docs.google.com/forms/d/e/1FAIpQLSfQ0xIwFOoijg_ldiwokGwJ_v9YKON3WvxbbRYdSlkQztyJyw/viewform?usp=sf_link	AS_20_069_301365681	41170	46	More than 20 years	5	PERU	Internal medicine	0	Case 20 (AS_069_301365681): A 76-year-old male patient was hospitalized (with type 2 diabetes, diagnosed with benign prostatic hyperplasia, chronic portal vein thrombosis, and a 4-day history of fever, reaching 38.5°C on admission, treated with paracetamol). Eleven hours after his blood culture sample was taken, an alarm was triggered on the incubator, and a FilmArray® Blood panel was performed. …	Escherichia coli	4	Resistance gene ESBL	1	AS_20_069_301365681	Regarding case 20 (whose blood culture bottle yielded results after 3 days), Escherichia coli was isolated by MALDI-TOF and is ESBL-positive. The attached antibiogram is shown. The patient is clinically stable. What would be your therapeutic recommendation considering dose, interval, frequency, and duration? (assuming the bacteremia is uncomplicated).	Escherichia coli	4	The Molecular panel reported the presence of the resistance gene ESBL. The antibiogram shows susceptibility to Cefoperazone, ertapenem, imipenem/cilastatin, meropenem, and Trimethoprim/Sulfamethoxazole. The antibiogram reports resistance to amikacin, amoxicillin, ampicillin, Ampicillin/Sulbactam, aztreonam, cefazolin, cefepime, cefixime, cefotaxime, ceftazidime, ceftriaxone, cefuroxime, cipro, ge…	MDR	1	Ertapenem 1g IV every 24h x 7-14d	14	Ertapenem 1g IV every 24h x 7-14d	14	Onechoice	1		1
01/03/2025	https://docs.google.com/forms/d/e/1FAIpQLSd5oU97Jqm54rwEtaN7Kc8tpUlIE6iv2h3rIzBsAIeOVzB9RA/viewform?usp=sf_link	AS_42_247_301741171	28082	47	16-20 years	4	PERU	Other Specialties	0	Case 42 (AS_247_301741171): A 78-year-old male patient, hospitalized (admitted for stroke, progressing to dyspnea and fever), experienced an alarm on the incubator 7 hours after his blood culture sample was taken. A FilmArray® Blood panel was then performed. The attached image was reported 2 hours later. Based on this result, what therapeutic option would you recommend? Consider the dose, interva…	Streptococcus parasanguinis, Klebsiella pneumoniae	18	No resistance genes were detected	0	AS_42_247_301741171	Regarding case 42 (whose blood culture bottle yielded results after 3 days), Streptococcus parasanguinis and Klebsiella pneumoniae were isolated by MALDI-TOF, with no apparent resistance genes. The attached antibiograms are shown. The patient is clinically stable. What would be your therapeutic recommendation considering dose, interval, frequency, and duration? (assuming the bacteremia is uncompl…	Streptococcus parasanguinis, Klebsiella pneumoniae	18	No resistance genes were found. The antibiogram for Klebsiella pneumoniae shows resistance to ampicillin. It also reports susceptibility to amikacin, amoxicillin, Ampicillin/Sulbactam, aztreonam, cefazolin, cefepime, cefixime, Cefoperazone/Sulbactam, cefotaxime, ceftazidime, ceftriaxone, cefuroxime, Cipro, ertapenem, gentamicin, imipenem/cilastatin, levofloxacin, meropenem, Piperacillin/tazobacta…	Not MDR	0	Ceftriaxone 1-2 g IV every 12 hours x 7-14 days	7	Ceftriaxone 1-2 g IV every 12 hours x 7-14 days	7	Onechoice	1		1
02/03/2025	https://docs.google.com/forms/d/e/1FAIpQLSetG8t1hePgSPe5GZ7SynHb6Eu3uXOoHj07KbqJsHv2knhg-Q/viewform?usp=sf_link	AS_06_4778_301935171	46496	45	More than 20 years	5	PERU	Other Specialties	0	Case 06 (AS_4778_301935171): A 45-year-old male patient hospitalized with idiopathic thrombocytopenic purpura, treated with corticosteroids for one month, presents with a 6-day history of fever, accompanied by nonspecific abdominal pain, nausea, and vomiting. Paraclinical tests are ordered. Six hours after his blood culture sample is taken, an alarm is triggered on the incubator, and a FilmArray®…	Salmonella enterica	10	No resistance genes were detected	0	AS_06_4778_301935171	Regarding case 06 (whose blood culture bottle yielded results after 3 days), Salmonella enterica was isolated by MALDI-TOF with no apparent presence of resistance genes. The attached antibiograms are shown. What would be your therapeutic recommendation considering dose, interval, frequency, and duration? (assuming the bacteremia is uncomplicated).	Salmonella enterica	10	No resistance genes were detected. The antibiogram shows susceptibility to Amoxicillin/clavulanate, ampicillin, Ampicillin/Sulbactam, aztreonam, cefepime, cefixime, Cefoperazone/Sulbactam, cefotaxime, ceftazidime, ceftriaxone, ertapenem, imipenem/cilastatin, meropenem, Piperacillin/tazobactam, and Trimethoprim/Sulfamethoxazole. It also reports resistance to amikacin, cefazolin, cefuroxime, and ge…	Not MDR	0	Ceftriaxone 2 g IV every 24h x 14d	9	Amikacin 1g IV every 24h x 7d	32	Onechoice	0	1	0	"Salmonella enterica of Group B, sensitive to Ceftriaxone and quinolones in bacteremia, the treatment is Ceftriaxone, in addition 3 pairs agree with Arkstone and the dose of Azithromycin is suboptimal.", Amikacin would not be a suitable option for salmonella bacteremia.	Incorrect Antibiotic Choice	1
02/03/2025	https://docs.google.com/forms/d/e/1FAIpQLSfxJZje-Xtrl1ergdst3O83ZyPU81KhGJWID_L47ROjZaX4DQ/viewform?usp=sf_link	AS_08_5538_301982075	46496	45	More than 20 years	5	PERU	Other Specialties	0	Case 08 (AS_5538_301982075): A 46-year-old male patient was hospitalized. Four hours after his blood culture sample was taken, an alarm was triggered on the incubator, and a FilmArray® Blood panel was performed. Two hours later, the attached image was reported. Based on this result, what therapeutic recommendation would you give? Consider the dose, interval, frequency, and duration (assuming the …	Klebsiella pneumoniae, Staphylococcus epidermidis	8	Resistance genes ESBL and NDM	1	AS_08_5538_301982075	Regarding case 8 (in which both Klebsiella pneumoniae and Staphylococcus epidermidis were isolated from the blood culture bottle by MALDI-TOF, with resistance due to ESBL and NDM), the attached antibiograms are shown. What would be your therapeutic recommendation considering dose, interval, frequency, and duration?	Klebsiella pneumoniae, Staphylococcus epidermidis	8	The Molecular panel reported the presence of resistance genes ESBL and NDM. The antibiogram for the Klebsiella pneumoniae shows resistance to amikacin, Amoxicillin/clavulanate, ampicillin, Ampicillin/Sulbactam, aztreonam, cefazolin, cefepime, cefixime, Cefoperazone/Sulbactam, cefotaxime, ceftazidime, Avycaz, ceftriaxone, cefuroxime, Cipro, ertapenem, gentamicin, imipenem/cilastatin, meropenem, Pi…	MDR	1	Ciprofloxacin 400mg IV every 12h x 7-14d	10	Ciprofloxacin 400mg IV every 12h x 7-14d	10	Onechoice	1		1
02/03/2025	https://docs.google.com/forms/d/e/1FAIpQLSdFCwUL2vI-2b7KJcDenR98OLjM2ng_9FUtoUWiTLJVQWClyg/viewform?usp=sf_link	AS_11_088_301424034	28082	47	16-20 years	4	PERU	Other Specialties	0	Case 11 (AS_088_301424034): An 83-year-old male patient with controlled type 2 diabetes was hospitalized following a traffic accident. He presented with an open fracture of the left tibia and an ipsilateral radius/ulna fracture. While awaiting surgery, he developed a fever with signs of inflammation adjacent to the fracture line. Paraclinical tests were ordered, and he was started on piperacillin…	Staphylococcus haemolyticus	14	Resistance gene MecA/C	1	AS_11_088_301424034	Regarding case 11 (whose blood culture bottle yielded results after 3 days), Staphylococcus haemolyticus was isolated by MALDI-TOF and carried mecA/C resistance genes. The attached antibiogram is shown. The patient underwent surgery for a tibial fracture and non-invasive treatment of the forearm. Regarding treatment, what would be your therapeutic recommendation considering dose, interval, freque…	Staphylococcus haemolyticus	14	The Molecular panel reported the presence of the resistance gene MecA/C. The antibiogram shows susceptibility to chloramphenicol and Trimethoprim/Sulfamethoxazole. The antibiogram reports resistance to Azithromycin, Cipro, erythromycin, gentamicin, levofloxacin, oxacillin, and Penicillin G.	MDR	1	Vancomycin IV 15-20 mg/kg/dose every 8-12h initially (AUC dose) x 10-14d	31	Vancomycin IV 15-20 mg/kg/dose every 8-12h initially (AUC dose) x 10-14d	31	Onechoice	1		1
02/03/2025	https://docs.google.com/forms/d/e/1FAIpQLSdFCwUL2vI-2b7KJcDenR98OLjM2ng_9FUtoUWiTLJVQWClyg/viewform?usp=sf_link	AS_11_088_301424034	46496	45	More than 20 years	5	PERU	Other Specialties	0	Case 11 (AS_088_301424034): An 83-year-old male patient with controlled type 2 diabetes was hospitalized following a traffic accident. He presented with an open fracture of the left tibia and an ipsilateral radius/ulna fracture. While awaiting surgery, he developed a fever with signs of inflammation adjacent to the fracture line. Paraclinical tests were ordered, and he was started on piperacillin…	Staphylococcus haemolyticus	14	Resistance gene MecA/C	1	AS_11_088_301424034	Regarding case 11 (whose blood culture bottle yielded results after 3 days), Staphylococcus haemolyticus was isolated by MALDI-TOF and carried mecA/C resistance genes. The attached antibiogram is shown. The patient underwent surgery for a tibial fracture and non-invasive treatment of the forearm. Regarding treatment, what would be your therapeutic recommendation considering dose, interval, freque…	Staphylococcus haemolyticus	14	The Molecular panel reported the presence of the resistance gene MecA/C. The antibiogram shows susceptibility to chloramphenicol and Trimethoprim/Sulfamethoxazole. The antibiogram reports resistance to Azithromycin, Cipro, erythromycin, gentamicin, levofloxacin, oxacillin, and Penicillin G.	MDR	1	Vancomycin IV 15-20 mg/kg/dose every 8-12h initially (AUC dose) x 10-14d	31	Vancomycin IV 15-20 mg/kg/dose every 8-12h initially (AUC dose) x 10-14d	31	Onechoice	1		1
02/03/2025	https://docs.google.com/forms/d/e/1FAIpQLSc8vStGOzf37pj4JuHS26BD-gXrda_vKRIlo5G_qxD2Q-f2Dg/viewform?usp=sf_link	AS_14_220_301660986	45254	45	More than 20 years	5	PERU	Internal medicine	0	Case 14 (AS_220_301660986): A 52-year-old male patient was hospitalized (with symptoms of a urinary tract infection, fever of 38 degrees Celsius, and initiated on empirical therapy with piperacillin-tazobactam). Twenty-nine hours after his blood culture sample was taken, an alarm was triggered on the incubator, and a FilmArray® Blood panel was performed. Two hours later, the attached image was re…	Escherichia coli	4	No resistance genes were detected	0	AS_14_220_301660986	Regarding case 14 (whose blood culture bottle yielded results after 3 days), Escherichia coli was isolated by MALDI-TOF with no apparent resistance genes. The attached antibiogram is shown. The patient is clinically stable. What would be your therapeutic recommendation considering dose, interval, frequency, and duration? (assuming the bacteremia is uncomplicated).	Escherichia coli	4	No resistance genes were found. The antibiogram shows susceptibility to amikacin, aztreonam, cefazolin, cefepime, cefixime, Cefoperazone/Sulbactam, cefotaxime, ceftazidime, ceftriaxone, cefuroxime, ertapenem, gentamicin, imipenem/cilastatin, meropenem, and Piperacillin/tazobactam. The antibiogram shows intermediate results to amoxicillin and Ampicillin/Sulbactam. The antibiogram reports resistanc…	Not MDR	0	Ceftriaxone 1-2 g IV every 12 hours x 7-14 days	7	Ceftriaxone 1-2 g IV every 12 hours x 7-14 days	7	Onechoice	1		1
02/03/2025	https://docs.google.com/forms/d/e/1FAIpQLSdVhvFloUUc09MISk6PaxxMSEAk6m_djpZiK_jW-_UK0gyyDA/viewform?usp=sf_link	AS_24_117_301466976	46496	45	More than 20 years	5	PERU	Other Specialties	0	Case 24 (AS_117_301466976): An 89-year-old female patient with a history of diverticulosis was hospitalized for biliary stenosis following ERCP. An external biliary diversion was placed. She was discharged for follow-up and biliary surgery. While at home, she developed a fever of 38.2 °C and presented to the emergency department. Empirical antibiotic coverage was initiated, and testing began. At …	Pseudomonas aeruginosa	9	No resistance genes were detected	0	AS_24_117_301466976	Regarding case 24 (whose blood culture bottle yielded results after 3 days), Pseudomonas aeruginosa was isolated by MALDI-TOF with no apparent resistance genes. The attached antibiogram is shown. The patient remains clinically stable. What would be your therapeutic recommendation considering dose, interval, frequency, and duration? (assuming the bacteremia is uncomplicated).	Pseudomonas aeruginosa	9	No resistance genes were found. The antibiogram shows susceptibility to aztreonam, cefepime, Cefoperazone/Sulbactam, ceftazidime, avycaz, Ceftolozane-tazobactam, cipro, Fosfomycin, imipenem/cilastatin, levofloxacin, meropenem, and Piperacillin/tazobactam. The antibiogram reports resistance to cefotaxime and ceftriaxone.	Not MDR	0	Ceftazidime 2 g IV every 8 hours x 7-14 days	5	Ceftazidime 2 g IV every 8 hours x 7-14 days	5	Onechoice	1		1
02/03/2025	https://docs.google.com/forms/d/e/1FAIpQLSdgiOaXcaVhdOEVYgXrxUHzWKFubnAqnTpQGBgNykGQ3lhTAQ/viewform?usp=sf_link	AS_33_145_301556130	28082	47	16-20 years	4	PERU	Other Specialties	0	Case 33 (AS_145_301556130): An 81-year-old female patient admitted to the clinic (with a 5-day history of fever, diagnosed with mild/moderate COVID-19, with a central venous catheter (CVC) due to difficulty accessing venous access) experienced an alarm on the incubator two hours after her blood culture sample was taken, prompting a FilmArray® Blood panel. The attached image was reported two hours…	Escherichia coli	4	No resistance genes were detected	0	AS_33_145_301556130	Regarding case 33 (whose blood culture bottle yielded results after 3 days), Escherichia coli was isolated by MALDI-TOF with no apparent presence of resistance genes. The attached antibiogram is shown. The central venous catheter (CVC) was removed, and the patient remained clinically stable. What would be your therapeutic recommendation considering dose, interval, frequency, and duration? (assumi…	Escherichia coli	4	No resistance genes were found. The antibiogram shows susceptibility to amikacin, amoxicillin, ampicillin, Ampicillin/Sulbactam, aztreonam, cefazolin, cefepime, cefixime, Cefoperazone/Sulbactam, cefotaxime, ceftazidime, Avycaz, ceftriaxone, cefuroxime, ertapenem, gentamicin, imipenem/cilastatin, meropenem, Piperacillin/tazobactam, and Trimethoprim/Sulfamethoxazole. Also, it reports intermediate r…	Not MDR	0	Ceftriaxone 1-2 g IV every 12 hours x 7-14 days	7	Ceftriaxone 1-2 g IV every 12 hours x 7-14 days	7	Onechoice	1		1
02/03/2025	https://docs.google.com/forms/d/e/1FAIpQLSdgiOaXcaVhdOEVYgXrxUHzWKFubnAqnTpQGBgNykGQ3lhTAQ/viewform?usp=sf_link	AS_33_145_301556130	29334	45	More than 20 years	5	PERU	Other Specialties	0	Case 33 (AS_145_301556130): An 81-year-old female patient admitted to the clinic (with a 5-day history of fever, diagnosed with mild/moderate COVID-19, with a central venous catheter (CVC) due to difficulty accessing venous access) experienced an alarm on the incubator two hours after her blood culture sample was taken, prompting a FilmArray® Blood panel. The attached image was reported two hours…	Escherichia coli	4	No resistance genes were detected	0	AS_33_145_301556130	Regarding case 33 (whose blood culture bottle yielded results after 3 days), Escherichia coli was isolated by MALDI-TOF with no apparent presence of resistance genes. The attached antibiogram is shown. The central venous catheter (CVC) was removed, and the patient remained clinically stable. What would be your therapeutic recommendation considering dose, interval, frequency, and duration? (assumi…	Escherichia coli	4	No resistance genes were found. The antibiogram shows susceptibility to amikacin, amoxicillin, ampicillin, Ampicillin/Sulbactam, aztreonam, cefazolin, cefepime, cefixime, Cefoperazone/Sulbactam, cefotaxime, ceftazidime, Avycaz, ceftriaxone, cefuroxime, ertapenem, gentamicin, imipenem/cilastatin, meropenem, Piperacillin/tazobactam, and Trimethoprim/Sulfamethoxazole. Also, it reports intermediate r…	Not MDR	0	Ceftriaxone 1-2 g IV every 12 hours x 7-14 days	7	Ceftriaxone 1-2 g IV every 12 hours x 7-14 days	7	Onechoice	1		1
02/03/2025	https://docs.google.com/forms/d/e/1FAIpQLSdgiOaXcaVhdOEVYgXrxUHzWKFubnAqnTpQGBgNykGQ3lhTAQ/viewform?usp=sf_link	AS_33_145_301556130	49830	42	More than 20 years	5	PERU	Internal medicine	0	Case 33 (AS_145_301556130): An 81-year-old female patient admitted to the clinic (with a 5-day history of fever, diagnosed with mild/moderate COVID-19, with a central venous catheter (CVC) due to difficulty accessing venous access) experienced an alarm on the incubator two hours after her blood culture sample was taken, prompting a FilmArray® Blood panel. The attached image was reported two hours…	Escherichia coli	4	No resistance genes were detected	0	AS_33_145_301556130	Regarding case 33 (whose blood culture bottle yielded results after 3 days), Escherichia coli was isolated by MALDI-TOF with no apparent presence of resistance genes. The attached antibiogram is shown. The central venous catheter (CVC) was removed, and the patient remained clinically stable. What would be your therapeutic recommendation considering dose, interval, frequency, and duration? (assumi…	Escherichia coli	4	No resistance genes were found. The antibiogram shows susceptibility to amikacin, amoxicillin, ampicillin, Ampicillin/Sulbactam, aztreonam, cefazolin, cefepime, cefixime, Cefoperazone/Sulbactam, cefotaxime, ceftazidime, Avycaz, ceftriaxone, cefuroxime, ertapenem, gentamicin, imipenem/cilastatin, meropenem, Piperacillin/tazobactam, and Trimethoprim/Sulfamethoxazole. Also, it reports intermediate r…	Not MDR	0	Ceftriaxone 1-2 g IV every 12 hours x 7-14 days	7	Ceftriaxone 1-2 g IV every 12 hours x 7-14 days	7	Onechoice	1		1
02/03/2025	https://docs.google.com/forms/d/e/1FAIpQLSfFKsmlX80ACHgTiBoyphKgHebrjt3Xp_5UqJUYCs9o_rHl6Q/viewform?usp=sf_link	AS_36_209_301629739	46496	45	More than 20 years	5	PERU	Other Specialties	0	Case 36 (AS_209_301629739): A 55-year-old male patient, hospitalized (kidney transplant recipient 2 weeks prior, with fever and graft site pain, treated with empirical antibiotics and paracetamol), experienced an alarm on the incubator 9 hours after his blood culture sample was taken, prompting a FilmArray® Blood panel. The attached image was reported 2 hours later. Based on this result, what the…	Escherichia coli	4	Resistance gene CTM-X ESBL	1	AS_36_209_301629739	Regarding case 36 (whose blood culture bottle yielded results after 3 days), Escherichia coli was isolated by MALDI-TOF with no apparent presence of resistance genes. The attached antibiogram is shown. The patient is clinically stable. What would be your therapeutic recommendation considering dose, interval, frequency, and duration? (assuming the bacteremia is uncomplicated).	Escherichia coli	4	The Molecular panel reported the presence of the resistance gene CTX-M ESBL. The antibiogram shows susceptibility to amikacin, aztreonam, cefepime, cefixime, Cefoperazone/Sulbactam, cefotaxime, ceftazidime, ceftriaxone, cipro, ertapenem, gentamicin, imipenem/cilastatin, levofloxacin, meropenem, and Piperacillin/tazobactam. The antibiogram reports resistance to amoxicillin, ampicillin, Ampicillin/…	MDR	1	Ertapenem 1 g IV every 24 hours x 7-14 days	14	Piperacillin/tazobactam 4.5g IV every 8h x 7-14d	27	Onechoice	0	1	1	"E coli CTX-M positive and ESBL phenotype and sensitive to Ertapenem, in addition, a couple agreed with Arkstone and Tigecycline would not be indicated in Bacteremia despite showing sensitivity"	Incorrect Antibiotic Choice	1
02/03/2025	https://docs.google.com/forms/d/e/1FAIpQLScPs9irptQrEtUcq3YTE_BYwvZccg6pGyns1h1Vv1xSbECKSA/viewform?usp=sf_link	AS_37_217_301654038	46496	45	More than 20 years	5	PERU	Other Specialties	0	Case 37 (AS_217_301654038): A 58-year-old male patient was hospitalized (with suspected biliary tract cancer). He was admitted for cholangitis, for which clinical tests were ordered and empirical antibiotic treatment was initiated. At 17 hours after his blood culture sample was taken, an alarm was triggered on the incubator, and a FilmArray® Blood panel was performed. Two hours later, the attache…	Enterobacter hormaeche	2	No resistance genes were detected	0	AS_37_217_301654038	Regarding case 37 (whose blood culture bottle yielded results after 3 days), Enterobacter hormaechei was isolated by MALDI-TOF and AmpC-type beta-lactamases were positive. The attached antibiogram is shown. The patient is clinically stable. What would be your therapeutic recommendation considering dose, interval, frequency, and duration? (assuming the bacteremia is uncomplicated).	Enterobacter hormaeche	2	No resistance genes were found. The antibiogram shows susceptibility to amikacin, aztreonam, cefepime, Cefoperazone/Sulbactam, cefotaxime, ceftazidime, ceftriaxone, cipro, ertapenem, gentamicin, imipenem/cilastatin, levofloxacin, meropenem, Piperacillin/tazobactam, and Trimethoprim/Sulfamethoxazole. The antibiogram reports resistance to amoxicillin, ampicillin, Ampicillin/Sulbactam, cefazolin, an…	Not MDR	0	Cefepime 1-2g IV 8-12h x 10-14d	2	Piperacillin/tazobactam 4.5g IV every 8h x 7-14d	27	Onechoice	0	1	1	"Enterobacter cloacae complex without resistance genes, treatment should be with Cefepime, and Pip/tazo has the wrong dosage interval."	Incorrect Antibiotic Choice, Incorrect Dosing or Interval	2
02/03/2025	https://docs.google.com/forms/d/e/1FAIpQLSdUOmdv7zNKpTzW2CFdJqQsGn15JLVX5jtoRaQvtPtptdoAmw/viewform?usp=sf_link	AS_39_1360_301772496	28082	47	16-20 years	4	PERU	Other Specialties	0	Case 39 (AS_1360_301772496): An 88-year-old male patient hospitalized for cellulitis of the right lower extremity, with a 7-day history of peripheral circulatory insufficiency, presented with fever. Clinical tests were ordered. Ten hours after his blood culture sample was taken, an alarm was triggered on the incubator, and a FilmArray® Blood panel was performed. Two hours later, the attached imag…	Streptococcus agalactiae	15	No resistance genes were detected	0	AS_39_1360_301772496	Regarding case 39 (whose blood culture bottle yielded results after 3 days), Streptococcus agalactiae was isolated by MALDI-TOF with no apparent presence of resistance genes. The attached antibiogram is shown. The patient is clinically stable. What would be your therapeutic recommendation considering dose, interval, frequency, and duration? (assuming the bacteremia is uncomplicated).	Streptococcus agalactiae	15	No resistance genes were found. The antibiogram shows susceptibility to Azithromycin, chloramphenicol, Clindamycin, erythromycin, levofloxacin, linezolid, moxifloxacin, penicillin G, and vancomycin. The antibiogram reports resistance to tetracycline.	Not MDR	0	Penicillin G 24 MU IV 24h x 7-14d	25	Penicillin G 24 MU IV 24h x 7-14d	25	Onechoice	1		1
27/09/2024	https://docs.google.com/forms/d/e/1FAIpQLSfKT573s0PpHwY9aIayjSX-Q4GlUTsgGfFOQskJuNOQ9KUEjA/viewform?usp=sf_link	AS_02_073_301376364	37940	38	1-5 years	1	PERU	Infectious Diseases	1	Case 02 (AS_073_301376364): An 88-year-old female patient hospitalized with a gastrostomy tube, undergoing palliative chemotherapy for stomach cancer, is non-neutropenic. Upon admission, she presented with fever and abdominal distension of two days' duration. Imaging and paraclinical tests, including cultures, were performed. An alarm was triggered on the incubator one and a half hours after the …	Klebsiella aerogenes	6	No resistance genes were detected	0	AS_02_073_301376364	Regarding case 02, the patient showed improvement in distension after the gastrostomy tube was repositioned. Clinical analysis (blood culture results were obtained after 3 days) revealed Klebsiella aerogenes by MALDI-TOF and a positive AmpC assay. The antibiogram is attached. Based on this information, what would be your therapeutic recommendation considering dosage, interval, frequency, and dura…	Klebsiella aerogenes	6	The culture evaluation detected resistance by AmpC.The antibiogram shows susceptibility to amikacin, aztreonam, cefepime, cefixime, Cefoperazone, cefotaxime, ceftazidime, ceftriaxone, Cipro, ertapenem, gentamicin, imipenem/cilastatin, levofloxacin, meropenem, Piperacillin/tazobactam, Trimethoprim/Sulfamethoxazoleshows. It also reports resistance to Amoxicillin, Ampicillin, Ampicillin/Sulbactam, c…	Not MDR	0	Cefepime 1-2g IV 8-12h x 10-14d	2	Cefepime 1-2g IV 8-12h x 10-14d	2	Onechoice Fusion	1
27/09/2024	https://docs.google.com/forms/d/e/1FAIpQLScLAscPm9XZ_WPqvbFj5XgXep-gSR-73AmQStk63Aq-dAf3Bw/viewform?usp=sf_link	AS_03_084_301415446	38175	50	16-20 years	4	PERU	Infectious Diseases	1	Case 03 (AS_084_301415446): A 71-year-old female patient was admitted to the clinic with a history of type 2 diabetes, hypothyroidism, hypertension, diverticulosis, and fever. She was admitted for abdominal pain (without peritonitis). Empirical antibiotic treatment was initiated due to suspected acute diverticulitis, and blood samples were taken for culture. Eleven hours after the blood culture s…	Escherichia coli	4	No resistance genes were detected	0	AS_03_084_301415446	Regarding case 03, it is categorized as Hinchey I. Clinical analysis (blood culture results were obtained after 3 days) detected Escherichia coli by MALDI-TOF, with no apparent resistance genes present. The antibiogram is attached. Based on this, what would be your therapeutic recommendation considering dose, interval, frequency, and duration? (assuming the bacteremia is uncomplicated).	Escherichia coli	4	No resistance genes were detected. The antibiogram shows susceptibility to amikacin, aztreonam, cefazolin, cefepime, cefixime, Cefoperazone/Sulbactam, cefotaxime, ceftazidime, ceftriaxone, cefuroxime, Cipro, ertapenem, gentamicin, imipenem/cilastatin, levofloxacin, meropenem, and Piperacillin/tazobactam. It also reports resistance to Ampicillin, Ampicillin/Sulbactam, and Trimethoprim/Sulfamethoxa…	Not MDR	0	Ceftriaxone 2 g IV every 24 hours x 14 days	9	Ceftriaxone 2 g IV every 24 hours x 14 days	9	Onechoice Fusion	1
27/09/2024	https://docs.google.com/forms/d/e/1FAIpQLSfSt2AA0HhkmBgi-m9C9HlXDFNBNL7f3XMWGlR9vcZkp0o69Q/viewform?usp=sf_link	AS_05_4516_301895619	1185	32	1-5 years	1	PERU	Infectious Diseases	1	Case 05 (AS_4516_301895619): A 70-year-old female patient on dialysis, admitted to the clinic (febrile, not on anticoagulants), presented with a blood culture sample taken 15 hours after an alarm was triggered on the incubator, prompting a FilmArray® Blood panel. Two hours later, the attached image was reported. Based on this result, what therapeutic recommendation would you give? Consider the do…	Serratia marcescens	13	No resistance genes were detected	0	AS_05_4516_301895619	Regarding case 05 (whose blood culture bottle yielded results after 3 days), Serratia marcescens was isolated by MALDI-TOF, with positive AmpC-type beta-lactamases. The attached antibiograms are shown. What would be your therapeutic recommendation considering dose, interval, frequency, and duration? (assuming the bacteremia is uncomplicated).	Serratia marcescens	13	The culture evaluation detected resistance by AmpC beta-lactamase. The antibiogram shows susceptibility for amikacin, aztreonam, cefepime, cefixime, Cefoperazone/Sulbactam, cefotaxime, ceftazidime, ceftriaxone, cipro, ertapenem, gentamicin, imipenem/cilastatin, levofloxacin, meropenem, Piperacillin/tazobactam and Trimethoprim/Sulfamethoxazole. The antibiogram reports resistance to Amoxicillin/cla…	Not MDR	0	Cefepime 2 g IV every 8 hours x 10-14 days	3	Cefepime 2 g IV every 8 hours x 10-14 days	3	Onechoice Fusion	1
27/09/2024	https://docs.google.com/forms/d/e/1FAIpQLSetG8t1hePgSPe5GZ7SynHb6Eu3uXOoHj07KbqJsHv2knhg-Q/viewform?usp=sf_link	AS_06_4778_301935171	40900	49	More than 20 years	5	PERU	Infectious Diseases	1	Case 06 (AS_4778_301935171): A 45-year-old male patient hospitalized with idiopathic thrombocytopenic purpura, treated with corticosteroids for one month, presents with a 6-day history of fever, accompanied by nonspecific abdominal pain, nausea, and vomiting. Paraclinical tests are ordered. Six hours after his blood culture sample is taken, an alarm is triggered on the incubator, and a FilmArray®…	Salmonella enterica	10	No resistance genes were detected	0	AS_06_4778_301935171	Regarding case 06 (whose blood culture bottle yielded results after 3 days), Salmonella enterica was isolated by MALDI-TOF with no apparent presence of resistance genes. The attached antibiograms are shown. What would be your therapeutic recommendation considering dose, interval, frequency, and duration? (assuming the bacteremia is uncomplicated).	Salmonella enterica	10	No resistance genes were detected. The antibiogram shows susceptibility to Amoxicillin/clavulanate, ampicillin, Ampicillin/Sulbactam, aztreonam, cefepime, cefixime, Cefoperazone/Sulbactam, cefotaxime, ceftazidime, ceftriaxone, ertapenem, imipenem/cilastatin, meropenem, Piperacillin/tazobactam, and Trimethoprim/Sulfamethoxazole. It also reports resistance to amikacin, cefazolin, cefuroxime, and ge…	Not MDR	0	Ceftriaxone 2 g IV every 24h x 14d	9	Ceftriaxone 2 g IV every 24h x 14d	9	Onechoice Fusion	1
27/09/2024	https://docs.google.com/forms/d/e/1FAIpQLSfxJZje-Xtrl1ergdst3O83ZyPU81KhGJWID_L47ROjZaX4DQ/viewform?usp=sf_link	AS_08_5538_301982075	92465	30	1-5 years	1	PERU	Infectious Diseases	1	Case 08 (AS_5538_301982075): A 46-year-old male patient was hospitalized. Four hours after his blood culture sample was taken, an alarm was triggered on the incubator, and a FilmArray® Blood panel was performed. Two hours later, the attached image was reported. Based on this result, what therapeutic recommendation would you give? Consider the dose, interval, frequency, and duration (assuming the …	Klebsiella pneumoniae, Staphylococcus epidermidis	8	Resistance genes ESBL and NDM	1	AS_08_5538_301982075	Regarding case 8 (in which both Klebsiella pneumoniae and Staphylococcus epidermidis were isolated from the blood culture bottle by MALDI-TOF, with resistance due to ESBL and NDM), the attached antibiograms are shown. What would be your therapeutic recommendation considering dose, interval, frequency, and duration?	Klebsiella pneumoniae, Staphylococcus epidermidis	8	The Molecular panel reported the presence of resistance genes ESBL and NDM. The antibiogram for the Klebsiella pneumoniae shows resistance to amikacin, Amoxicillin/clavulanate, ampicillin, Ampicillin/Sulbactam, aztreonam, cefazolin, cefepime, cefixime, Cefoperazone/Sulbactam, cefotaxime, ceftazidime, Avycaz, ceftriaxone, cefuroxime, Cipro, ertapenem, gentamicin, imipenem/cilastatin, meropenem, Pi…	MDR	1	Cefiderocol 2g IV every 8h + Vancomycin 30mg/kg loading dose, then 15mg/kg every 12h x 7-14d	4	Ceftazidime/avibactam 2.5g IV every 8h + Minocycline 200mg loading, then 100mg IV every 12h x 14d	6	Onechoice Fusion	0	1		"Cefta/Avi has no activity against IMP, Minocycline as a monodrug is not useful, also a couple coincided with Arktone"	Incorrect Antibiotic Choice, Incorrect Dosing or Interval	2
27/09/2024	https://docs.google.com/forms/d/e/1FAIpQLSfxJZje-Xtrl1ergdst3O83ZyPU81KhGJWID_L47ROjZaX4DQ/viewform?usp=sf_link	AS_08_5538_301982075	1185	32	1-5 years	1	PERU	Infectious Diseases	1	Case 08 (AS_5538_301982075): A 46-year-old male patient was hospitalized. Four hours after his blood culture sample was taken, an alarm was triggered on the incubator, and a FilmArray® Blood panel was performed. Two hours later, the attached image was reported. Based on this result, what therapeutic recommendation would you give? Consider the dose, interval, frequency, and duration (assuming the …	Klebsiella pneumoniae, Staphylococcus epidermidis	8	Resistance genes ESBL and NDM	1	AS_08_5538_301982075	Regarding case 8 (in which both Klebsiella pneumoniae and Staphylococcus epidermidis were isolated from the blood culture bottle by MALDI-TOF, with resistance due to ESBL and NDM), the attached antibiograms are shown. What would be your therapeutic recommendation considering dose, interval, frequency, and duration?	Klebsiella pneumoniae, Staphylococcus epidermidis	8	The Molecular panel reported the presence of resistance genes ESBL and NDM. The antibiogram for the Klebsiella pneumoniae shows resistance to amikacin, Amoxicillin/clavulanate, ampicillin, Ampicillin/Sulbactam, aztreonam, cefazolin, cefepime, cefixime, Cefoperazone/Sulbactam, cefotaxime, ceftazidime, Avycaz, ceftriaxone, cefuroxime, Cipro, ertapenem, gentamicin, imipenem/cilastatin, meropenem, Pi…	MDR	1	Cefiderocol 2g IV every 8h + Vancomycin 30mg/kg loading dose, then 15mg/kg every 12h x 7-14d	4	Cefiderocol 2g IV every 8h + Vancomycin 30mg/kg loading dose, then 15mg/kg every 12h x 7-14d	4	Onechoice Fusion	1
27/09/2024	https://docs.google.com/forms/d/e/1FAIpQLSfxJZje-Xtrl1ergdst3O83ZyPU81KhGJWID_L47ROjZaX4DQ/viewform?usp=sf_link	AS_08_5538_301982075	37940	38	1-5 years	1	PERU	Infectious Diseases	1	Case 08 (AS_5538_301982075): A 46-year-old male patient was hospitalized. Four hours after his blood culture sample was taken, an alarm was triggered on the incubator, and a FilmArray® Blood panel was performed. Two hours later, the attached image was reported. Based on this result, what therapeutic recommendation would you give? Consider the dose, interval, frequency, and duration (assuming the …	Klebsiella pneumoniae, Staphylococcus epidermidis	8	Resistance genes ESBL and NDM	1	AS_08_5538_301982075	Regarding case 8 (in which both Klebsiella pneumoniae and Staphylococcus epidermidis were isolated from the blood culture bottle by MALDI-TOF, with resistance due to ESBL and NDM), the attached antibiograms are shown. What would be your therapeutic recommendation considering dose, interval, frequency, and duration?	Klebsiella pneumoniae, Staphylococcus epidermidis	8	The Molecular panel reported the presence of resistance genes ESBL and NDM. The antibiogram for the Klebsiella pneumoniae shows resistance to amikacin, Amoxicillin/clavulanate, ampicillin, Ampicillin/Sulbactam, aztreonam, cefazolin, cefepime, cefixime, Cefoperazone/Sulbactam, cefotaxime, ceftazidime, Avycaz, ceftriaxone, cefuroxime, Cipro, ertapenem, gentamicin, imipenem/cilastatin, meropenem, Pi…	MDR	1	Cefiderocol 2g IV every 8h + Vancomycin 30mg/kg loading dose, then 15mg/kg every 12h x 7-14d	4	Ceftazidime/avibactam 2.5g IV every 8h + Minocycline 200mg loading, then 100mg IV every 12h x 14d	6	Onechoice Fusion	0	1		"Cefta/Avi has no activity against IMP, Minocycline as a monodrug is not useful, also a couple coincided with Arktone"	Incorrect Antibiotic Choice	1
27/09/2024	https://docs.google.com/forms/d/e/1FAIpQLSf7Ri1DA0_8sFNpURrY9dbD2aaRZEo6fSVf6r2DpDLXiWyxOw/viewform?usp=sf_link	AS_10_068_301362914	11235813	37	More than 20 years	5	PERU	Infectious Diseases	1	Case 10 (AS_068_301362914): A 65-year-old female cancer patient undergoing radiotherapy (febrile, with urinary discomfort, treated with nitrofurantoin and pantoprazole) presents to the emergency department. She does not meet the criteria for sepsis, and paraclinical tests are performed. 13 hours after her blood culture sample is taken, an alarm is triggered on the incubator, and a FilmArray® Bloo…	Klebsiella pneumoniae	7	Resistance gene CTM-X ESBL	1	AS_10_068_301362914	Regarding case 10 (whose blood culture bottle yielded results after 3 days), Klebsiella pneumoniae was isolated by MALDI-TOF and was ESBL-positive. The attached antibiogram is shown. The patient is clinically stable. What would be your therapeutic recommendation considering dose, interval, frequency, and duration? (assuming the bacteremia is uncomplicated).	Klebsiella pneumoniae	7	The Molecular panel reported the presence of the resistance gene CTX-M ESBL. The antibiogram shows susceptibility to amikacin, Cefoperazone, ertapenem, gentamicin, imipenem/cilastatin, meropenem, and Piperacillin/tazobactam.The antibiogram reports resistance to amoxicillin, ampicillin, Ampicillin/Sulbactam, aztreonam, cefazolin, cefepime, cefixime, cefotaxime, ceftazidime, ceftriaxone, cefuroxime…	MDR	1	Ertapenem 1g every 24h x 7-14d	14	Ertapenem 1g every 24h x 7-14d	14	Onechoice Fusion	1
27/09/2024	https://docs.google.com/forms/d/e/1FAIpQLSf7Ri1DA0_8sFNpURrY9dbD2aaRZEo6fSVf6r2DpDLXiWyxOw/viewform?usp=sf_link	AS_10_068_301362914	1185	32	1-5 years	1	PERU	Infectious Diseases	1	Case 10 (AS_068_301362914): A 65-year-old female cancer patient undergoing radiotherapy (febrile, with urinary discomfort, treated with nitrofurantoin and pantoprazole) presents to the emergency department. She does not meet the criteria for sepsis, and paraclinical tests are performed. 13 hours after her blood culture sample is taken, an alarm is triggered on the incubator, and a FilmArray® Bloo…	Klebsiella pneumoniae	7	Resistance gene CTM-X ESBL	1	AS_10_068_301362914	Regarding case 10 (whose blood culture bottle yielded results after 3 days), Klebsiella pneumoniae was isolated by MALDI-TOF and was ESBL-positive. The attached antibiogram is shown. The patient is clinically stable. What would be your therapeutic recommendation considering dose, interval, frequency, and duration? (assuming the bacteremia is uncomplicated).	Klebsiella pneumoniae	7	The Molecular panel reported the presence of the resistance gene CTX-M ESBL. The antibiogram shows susceptibility to amikacin, Cefoperazone, ertapenem, gentamicin, imipenem/cilastatin, meropenem, and Piperacillin/tazobactam.The antibiogram reports resistance to amoxicillin, ampicillin, Ampicillin/Sulbactam, aztreonam, cefazolin, cefepime, cefixime, cefotaxime, ceftazidime, ceftriaxone, cefuroxime…	MDR	1	Ertapenem 1g every 24h x 7-14d	14	Ertapenem 1g every 24h x 7-14d	14	Onechoice Fusion	1
27/09/2024	https://docs.google.com/forms/d/e/1FAIpQLSf7Ri1DA0_8sFNpURrY9dbD2aaRZEo6fSVf6r2DpDLXiWyxOw/viewform?usp=sf_link	AS_10_068_301362914	40900	49	More than 20 years	5	PERU	Infectious Diseases	1	Case 10 (AS_068_301362914): A 65-year-old female cancer patient undergoing radiotherapy (febrile, with urinary discomfort, treated with nitrofurantoin and pantoprazole) presents to the emergency department. She does not meet the criteria for sepsis, and paraclinical tests are performed. 13 hours after her blood culture sample is taken, an alarm is triggered on the incubator, and a FilmArray® Bloo…	Klebsiella pneumoniae	7	Resistance gene CTM-X ESBL	1	AS_10_068_301362914	Regarding case 10 (whose blood culture bottle yielded results after 3 days), Klebsiella pneumoniae was isolated by MALDI-TOF and was ESBL-positive. The attached antibiogram is shown. The patient is clinically stable. What would be your therapeutic recommendation considering dose, interval, frequency, and duration? (assuming the bacteremia is uncomplicated).	Klebsiella pneumoniae	7	The Molecular panel reported the presence of the resistance gene CTX-M ESBL. The antibiogram shows susceptibility to amikacin, Cefoperazone, ertapenem, gentamicin, imipenem/cilastatin, meropenem, and Piperacillin/tazobactam.The antibiogram reports resistance to amoxicillin, ampicillin, Ampicillin/Sulbactam, aztreonam, cefazolin, cefepime, cefixime, cefotaxime, ceftazidime, ceftriaxone, cefuroxime…	MDR	1	Ertapenem 1g every 24h x 7-14d	14	Ertapenem 1g every 24h x 7-14d	14	Onechoice Fusion	1
27/09/2024	https://docs.google.com/forms/d/e/1FAIpQLSf7Ri1DA0_8sFNpURrY9dbD2aaRZEo6fSVf6r2DpDLXiWyxOw/viewform?usp=sf_link	AS_10_068_301362914	64253858	64	More than 20 years	5	MEXICO	Infectious Diseases	1	Case 10 (AS_068_301362914): A 65-year-old female cancer patient undergoing radiotherapy (febrile, with urinary discomfort, treated with nitrofurantoin and pantoprazole) presents to the emergency department. She does not meet the criteria for sepsis, and paraclinical tests are performed. 13 hours after her blood culture sample is taken, an alarm is triggered on the incubator, and a FilmArray® Bloo…	Klebsiella pneumoniae	7	Resistance gene CTM-X ESBL	1	AS_10_068_301362914	Regarding case 10 (whose blood culture bottle yielded results after 3 days), Klebsiella pneumoniae was isolated by MALDI-TOF and was ESBL-positive. The attached antibiogram is shown. The patient is clinically stable. What would be your therapeutic recommendation considering dose, interval, frequency, and duration? (assuming the bacteremia is uncomplicated).	Klebsiella pneumoniae	7	The Molecular panel reported the presence of the resistance gene CTX-M ESBL. The antibiogram shows susceptibility to amikacin, Cefoperazone, ertapenem, gentamicin, imipenem/cilastatin, meropenem, and Piperacillin/tazobactam.The antibiogram reports resistance to amoxicillin, ampicillin, Ampicillin/Sulbactam, aztreonam, cefazolin, cefepime, cefixime, cefotaxime, ceftazidime, ceftriaxone, cefuroxime…	MDR	1	Ertapenem 1g every 24h x 7-14d	14	Tigecycline 100mg loading dose and then 50mg every 12h x 7-14d	28	Onechoice Fusion	0	1			Incorrect Antibiotic Choice	1
27/09/2024	https://docs.google.com/forms/d/e/1FAIpQLSdFCwUL2vI-2b7KJcDenR98OLjM2ng_9FUtoUWiTLJVQWClyg/viewform?usp=sf_link	AS_11_088_301424034	1	38	More than 20 years	5	PERU	Infectious Diseases	1	Case 11 (AS_088_301424034): An 83-year-old male patient with controlled type 2 diabetes was hospitalized following a traffic accident. He presented with an open fracture of the left tibia and an ipsilateral radius/ulna fracture. While awaiting surgery, he developed a fever with signs of inflammation adjacent to the fracture line. Paraclinical tests were ordered, and he was started on piperacillin…	Staphylococcus haemolyticus	14	Resistance gene MecA/C	1	AS_11_088_301424034	Regarding case 11 (whose blood culture bottle yielded results after 3 days), Staphylococcus haemolyticus was isolated by MALDI-TOF and carried mecA/C resistance genes. The attached antibiogram is shown. The patient underwent surgery for a tibial fracture and non-invasive treatment of the forearm. Regarding treatment, what would be your therapeutic recommendation considering dose, interval, freque…	Staphylococcus haemolyticus	14	The Molecular panel reported the presence of the resistance gene MecA/C. The antibiogram shows susceptibility to chloramphenicol and Trimethoprim/Sulfamethoxazole. The antibiogram reports resistance to Azithromycin, Cipro, erythromycin, gentamicin, levofloxacin, oxacillin, and Penicillin G.	MDR	1	Vancomycin IV 15-20 mg/kg/dose every 8-12h initially (AUC dose) x 10-14d	31	Vancomycin IV 15-20 mg/kg/dose every 8-12h initially (AUC dose) x 10-14d	31	Onechoice Fusion	1
27/09/2024	https://docs.google.com/forms/d/e/1FAIpQLSdFCwUL2vI-2b7KJcDenR98OLjM2ng_9FUtoUWiTLJVQWClyg/viewform?usp=sf_link	AS_11_088_301424034	1185	32	1-5 years	1	PERU	Infectious Diseases	1	Case 11 (AS_088_301424034): An 83-year-old male patient with controlled type 2 diabetes was hospitalized following a traffic accident. He presented with an open fracture of the left tibia and an ipsilateral radius/ulna fracture. While awaiting surgery, he developed a fever with signs of inflammation adjacent to the fracture line. Paraclinical tests were ordered, and he was started on piperacillin…	Staphylococcus haemolyticus	14	Resistance gene MecA/C	1	AS_11_088_301424034	Regarding case 11 (whose blood culture bottle yielded results after 3 days), Staphylococcus haemolyticus was isolated by MALDI-TOF and carried mecA/C resistance genes. The attached antibiogram is shown. The patient underwent surgery for a tibial fracture and non-invasive treatment of the forearm. Regarding treatment, what would be your therapeutic recommendation considering dose, interval, freque…	Staphylococcus haemolyticus	14	The Molecular panel reported the presence of the resistance gene MecA/C. The antibiogram shows susceptibility to chloramphenicol and Trimethoprim/Sulfamethoxazole. The antibiogram reports resistance to Azithromycin, Cipro, erythromycin, gentamicin, levofloxacin, oxacillin, and Penicillin G.	MDR	1	Vancomycin IV 15-20 mg/kg/dose every 8-12h initially (AUC dose) x 10-14d	31	Vancomycin IV 15-20 mg/kg/dose every 8-12h initially (AUC dose) x 10-14d	31	Onechoice Fusion	1
27/09/2024	https://docs.google.com/forms/d/e/1FAIpQLSdFCwUL2vI-2b7KJcDenR98OLjM2ng_9FUtoUWiTLJVQWClyg/viewform?usp=sf_link	AS_11_088_301424034	1418	60	16-20 years	4	PERU	Infectious Diseases	1	Case 11 (AS_088_301424034): An 83-year-old male patient with controlled type 2 diabetes was hospitalized following a traffic accident. He presented with an open fracture of the left tibia and an ipsilateral radius/ulna fracture. While awaiting surgery, he developed a fever with signs of inflammation adjacent to the fracture line. Paraclinical tests were ordered, and he was started on piperacillin…	Staphylococcus haemolyticus	14	Resistance gene MecA/C	1	AS_11_088_301424034	Regarding case 11 (whose blood culture bottle yielded results after 3 days), Staphylococcus haemolyticus was isolated by MALDI-TOF and carried mecA/C resistance genes. The attached antibiogram is shown. The patient underwent surgery for a tibial fracture and non-invasive treatment of the forearm. Regarding treatment, what would be your therapeutic recommendation considering dose, interval, freque…	Staphylococcus haemolyticus	14	The Molecular panel reported the presence of the resistance gene MecA/C. The antibiogram shows susceptibility to chloramphenicol and Trimethoprim/Sulfamethoxazole. The antibiogram reports resistance to Azithromycin, Cipro, erythromycin, gentamicin, levofloxacin, oxacillin, and Penicillin G.	MDR	1	Vancomycin IV 15-20 mg/kg/dose every 8-12h initially (AUC dose) x 10-14d	31	Vancomycin IV 15-20 mg/kg/dose every 8-12h initially (AUC dose) x 10-14d	31	Onechoice Fusion	1
27/09/2024	https://docs.google.com/forms/d/e/1FAIpQLSdFCwUL2vI-2b7KJcDenR98OLjM2ng_9FUtoUWiTLJVQWClyg/viewform?usp=sf_link	AS_11_088_301424034	38175	50	16-20 years	4	PERU	Infectious Diseases	1	Case 11 (AS_088_301424034): An 83-year-old male patient with controlled type 2 diabetes was hospitalized following a traffic accident. He presented with an open fracture of the left tibia and an ipsilateral radius/ulna fracture. While awaiting surgery, he developed a fever with signs of inflammation adjacent to the fracture line. Paraclinical tests were ordered, and he was started on piperacillin…	Staphylococcus haemolyticus	14	Resistance gene MecA/C	1	AS_11_088_301424034	Regarding case 11 (whose blood culture bottle yielded results after 3 days), Staphylococcus haemolyticus was isolated by MALDI-TOF and carried mecA/C resistance genes. The attached antibiogram is shown. The patient underwent surgery for a tibial fracture and non-invasive treatment of the forearm. Regarding treatment, what would be your therapeutic recommendation considering dose, interval, freque…	Staphylococcus haemolyticus	14	The Molecular panel reported the presence of the resistance gene MecA/C. The antibiogram shows susceptibility to chloramphenicol and Trimethoprim/Sulfamethoxazole. The antibiogram reports resistance to Azithromycin, Cipro, erythromycin, gentamicin, levofloxacin, oxacillin, and Penicillin G.	MDR	1	Vancomycin IV 15-20 mg/kg/dose every 8-12h initially (AUC dose) x 10-14d	31	Vancomycin IV 15-20 mg/kg/dose every 8-12h initially (AUC dose) x 10-14d	31	Onechoice Fusion	1
27/09/2024	https://docs.google.com/forms/d/e/1FAIpQLSdFCwUL2vI-2b7KJcDenR98OLjM2ng_9FUtoUWiTLJVQWClyg/viewform?usp=sf_link	AS_11_088_301424034	40900	49	More than 20 years	5	PERU	Infectious Diseases	1	Case 11 (AS_088_301424034): An 83-year-old male patient with controlled type 2 diabetes was hospitalized following a traffic accident. He presented with an open fracture of the left tibia and an ipsilateral radius/ulna fracture. While awaiting surgery, he developed a fever with signs of inflammation adjacent to the fracture line. Paraclinical tests were ordered, and he was started on piperacillin…	Staphylococcus haemolyticus	14	Resistance gene MecA/C	1	AS_11_088_301424034	Regarding case 11 (whose blood culture bottle yielded results after 3 days), Staphylococcus haemolyticus was isolated by MALDI-TOF and carried mecA/C resistance genes. The attached antibiogram is shown. The patient underwent surgery for a tibial fracture and non-invasive treatment of the forearm. Regarding treatment, what would be your therapeutic recommendation considering dose, interval, freque…	Staphylococcus haemolyticus	14	The Molecular panel reported the presence of the resistance gene MecA/C. The antibiogram shows susceptibility to chloramphenicol and Trimethoprim/Sulfamethoxazole. The antibiogram reports resistance to Azithromycin, Cipro, erythromycin, gentamicin, levofloxacin, oxacillin, and Penicillin G.	MDR	1	Vancomycin IV 15-20 mg/kg/dose every 8-12h initially (AUC dose) x 10-14d	31	Vancomycin IV 15-20 mg/kg/dose every 8-12h initially (AUC dose) x 10-14d	31	Onechoice Fusion	1
27/09/2024	https://docs.google.com/forms/d/e/1FAIpQLSeqAH02g7DpSGaEfbSsJlqwkTpfDHOgzxkyPWMw7H7qd7PPmw/viewform?usp=sf_link	AS_12_106_301457660	26771	56	More than 20 years	5	PERU	Infectious Diseases	1	Case 12 (AS_106_301457660): A 93-year-old male patient is hospitalized for partial intestinal obstruction, with suspected colonic malignancy. He develops a fever during clinical studies, and empirical antibiotic treatment is initiated. Twenty hours after his blood culture sample is taken, an alarm is triggered on the incubator, and a FilmArray® Blood panel is performed. Two hours later, the attac…	Enterococcus faecalis	3	No resistance genes were detected	0	AS_12_106_301457660	Regarding case 12 (whose blood culture bottle yielded results after 3 days), Enterococcus faecalis was isolated by MALDI-TOF with no apparent resistance genes. The attached antibiogram is shown. The patient remains clinically stable. What would be your therapeutic recommendation considering dose, interval, frequency, and duration? (assuming the bacteremia is uncomplicated).	Enterococcus faecalis	3	No resistance genes were detected. The antibiogram shows susceptibility to ampicillin, chloramphenicol, linezolid, Penicillin G, teicoplanin, tetracycline, and vancomycin. The antibiogram shows intermediate results to Azithromycin and erythromycin. The antibiogram shows resistance to cipro, gentamicin, levofloxacin, and tetracycline.	Not MDR	0	Penicillin G 24 MU IV 24h x 7-14d	25	Penicillin G 24 MU IV 24h x 7-14d	25	Onechoice Fusion	1
27/09/2024	https://docs.google.com/forms/d/e/1FAIpQLSfsXKg8J-nYCneOld5Kzbxjaap_YGG00QEYUtrgCnkr9S2hNw/viewform?usp=sf_link	AS_13_158_301577745	1185	32	1-5 years	1	PERU	Infectious Diseases	1	Case 13 (AS_AS_158_301577745): A 74-year-old male patient submitted a sample for clinical analysis. He presented with renal lithiasis, lithotripsy, and a double-J stent. He had been experiencing a fever for three days and was started empirically on ceftriaxone. Thirty-nine hours after the blood culture sample was taken, an alarm was triggered on the incubator, and a FilmArray® Blood panel was per…	Escherichia coli	4	Resistance gene ESBL	1	AS_13_158_301577745	Regarding case 13 (whose blood culture bottle yielded results after 3 days), Escherichia coli was isolated by MALDI-TOF and was ESBL-positive. The attached antibiogram is shown. The patient remains clinically stable. What would be your therapeutic recommendation considering dose, interval, frequency, and duration? (assuming the bacteremia is uncomplicated).	Escherichia coli	4	The Molecular panel reported the presence of the resistance gene CTX-M ESBL. The antibiogram shows susceptibility to amikacin, Cefoperazone/Sulbactam, ertapenem, imipenem/cilastatin, meropenem, and Piperacillin/tazobactam. The antibiogram shows intermediate results to Ampicillin/Sulbactam. The antibiogram reports resistance to amoxicillin, ampicillin, aztreonam, cefazolin, cefepime, cefixime, cef…	MDR	1	Ertapenem 1 g IV every 24 hours x 7-14 days	14	Ertapenem 1 g IV every 24 hours x 7-14 days	14	Onechoice Fusion	1
27/09/2024	https://docs.google.com/forms/d/e/1FAIpQLSfsXKg8J-nYCneOld5Kzbxjaap_YGG00QEYUtrgCnkr9S2hNw/viewform?usp=sf_link	AS_13_158_301577745	40900	49	More than 20 years	5	PERU	Infectious Diseases	1	Case 13 (AS_AS_158_301577745): A 74-year-old male patient submitted a sample for clinical analysis. He presented with renal lithiasis, lithotripsy, and a double-J stent. He had been experiencing a fever for three days and was started empirically on ceftriaxone. Thirty-nine hours after the blood culture sample was taken, an alarm was triggered on the incubator, and a FilmArray® Blood panel was per…	Escherichia coli	4	Resistance gene ESBL	1	AS_13_158_301577745	Regarding case 13 (whose blood culture bottle yielded results after 3 days), Escherichia coli was isolated by MALDI-TOF and was ESBL-positive. The attached antibiogram is shown. The patient remains clinically stable. What would be your therapeutic recommendation considering dose, interval, frequency, and duration? (assuming the bacteremia is uncomplicated).	Escherichia coli	4	The Molecular panel reported the presence of the resistance gene CTX-M ESBL. The antibiogram shows susceptibility to amikacin, Cefoperazone/Sulbactam, ertapenem, imipenem/cilastatin, meropenem, and Piperacillin/tazobactam. The antibiogram shows intermediate results to Ampicillin/Sulbactam. The antibiogram reports resistance to amoxicillin, ampicillin, aztreonam, cefazolin, cefepime, cefixime, cef…	MDR	1	Ertapenem 1 g IV every 24 hours x 7-14 days	14	Tigecycline 200mg loading dose and then 100mg IV every 12h x 7-14d	29	Onechoice Fusion	0	1			Incorrect Antibiotic Choice	1
27/09/2024	https://docs.google.com/forms/d/e/1FAIpQLSc8vStGOzf37pj4JuHS26BD-gXrda_vKRIlo5G_qxD2Q-f2Dg/viewform?usp=sf_link	AS_14_220_301660986	1	38	More than 20 years	5	PERU	Infectious Diseases	1	Case 14 (AS_220_301660986): A 52-year-old male patient was hospitalized (with symptoms of a urinary tract infection, fever of 38 degrees Celsius, and initiated on empirical therapy with piperacillin-tazobactam). Twenty-nine hours after his blood culture sample was taken, an alarm was triggered on the incubator, and a FilmArray® Blood panel was performed. Two hours later, the attached image was re…	Escherichia coli	4	No resistance genes were detected	0	AS_14_220_301660986	Regarding case 14 (whose blood culture bottle yielded results after 3 days), Escherichia coli was isolated by MALDI-TOF with no apparent resistance genes. The attached antibiogram is shown. The patient is clinically stable. What would be your therapeutic recommendation considering dose, interval, frequency, and duration? (assuming the bacteremia is uncomplicated).	Escherichia coli	4	No resistance genes were found. The antibiogram shows susceptibility to amikacin, aztreonam, cefazolin, cefepime, cefixime, Cefoperazone/Sulbactam, cefotaxime, ceftazidime, ceftriaxone, cefuroxime, ertapenem, gentamicin, imipenem/cilastatin, meropenem, and Piperacillin/tazobactam. The antibiogram shows intermediate results to amoxicillin and Ampicillin/Sulbactam. The antibiogram reports resistanc…	Not MDR	0	Ceftriaxone 1-2 g IV every 12 hours x 7-14 days	7	Gentamicin 80 mg IV every 24 hours x 7-14 days	16	Onechoice Fusion	0	1			Incorrect Antibiotic Choice, Incorrect Dosing or Interval	2
27/09/2024	https://docs.google.com/forms/d/e/1FAIpQLSc8vStGOzf37pj4JuHS26BD-gXrda_vKRIlo5G_qxD2Q-f2Dg/viewform?usp=sf_link	AS_14_220_301660986	38175	50	16-20 years	4	PERU	Infectious Diseases	1	Case 14 (AS_220_301660986): A 52-year-old male patient was hospitalized (with symptoms of a urinary tract infection, fever of 38 degrees Celsius, and initiated on empirical therapy with piperacillin-tazobactam). Twenty-nine hours after his blood culture sample was taken, an alarm was triggered on the incubator, and a FilmArray® Blood panel was performed. Two hours later, the attached image was re…	Escherichia coli	4	No resistance genes were detected	0	AS_14_220_301660986	Regarding case 14 (whose blood culture bottle yielded results after 3 days), Escherichia coli was isolated by MALDI-TOF with no apparent resistance genes. The attached antibiogram is shown. The patient is clinically stable. What would be your therapeutic recommendation considering dose, interval, frequency, and duration? (assuming the bacteremia is uncomplicated).	Escherichia coli	4	No resistance genes were found. The antibiogram shows susceptibility to amikacin, aztreonam, cefazolin, cefepime, cefixime, Cefoperazone/Sulbactam, cefotaxime, ceftazidime, ceftriaxone, cefuroxime, ertapenem, gentamicin, imipenem/cilastatin, meropenem, and Piperacillin/tazobactam. The antibiogram shows intermediate results to amoxicillin and Ampicillin/Sulbactam. The antibiogram reports resistanc…	Not MDR	0	Ceftriaxone 1-2 g IV every 12 hours x 7-14 days	7	Ceftriaxone 1-2 g IV every 12 hours x 7-14 days	7	Onechoice Fusion	1
27/09/2024	https://docs.google.com/forms/d/e/1FAIpQLSfa0oAyKEmojSLTfcmRID_GymbHkYSoBJOYjwzwz5fiwv9GYw/viewform?usp=sf_link	AS_15_243_301732244	1418	60	16-20 years	4	PERU	Infectious Diseases	1	Case 15 (AS_243_301732244): A 61-year-old female patient is hospitalized (diagnosed with scleroderma, treated with corticosteroids, with a fever of 38°C for the past 9 days). Twelve hours after her blood culture sample was taken, an alarm was triggered on the incubator, and a FilmArray® Blood panel was performed. Two hours later, the attached image was reported. Based on this result, what therape…	Salmonella enterica group B	11	No resistance genes were detected	0	AS_15_243_301732244	Regarding case 15 (whose blood culture bottle yielded results after 3 days), Salmonella enterica group B was isolated by MALDI-TOF with no apparent resistance genes. The attached antibiogram is shown. The patient remains clinically stable. What would be your therapeutic recommendation considering dose, interval, frequency, and duration? (assuming the bacteremia is uncomplicated).	Salmonella enterica group B	11	No resistance genes were found. The antibiogram shows susceptibility to amoxicillin, ampicillin, Ampicillin/Sulbactam, aztreonam, cefepime, cefixime, Cefoperazone/Sulbactam, cefotaxime, ceftazidime, ceftriaxone, Cipro, ertapenem, imipenem/cilastatin, levofloxacin, meropenem, Piperacillin/tazobactam, and Trimethoprim/Sulfamethoxazole. The antibiogram reports resistance to amikacin, cefazolin, cefu…	Not MDR	0	Ceftriaxone 2 g IV every 24 hours x 14 days	9	Ceftriaxone 2 g IV every 24 hours x 14 days	9	Onechoice Fusion	1
27/09/2024	https://docs.google.com/forms/d/e/1FAIpQLSfa0oAyKEmojSLTfcmRID_GymbHkYSoBJOYjwzwz5fiwv9GYw/viewform?usp=sf_link	AS_15_243_301732244	16561	66	More than 20 years	5	PERU	Infectious Diseases	1	Case 15 (AS_243_301732244): A 61-year-old female patient is hospitalized (diagnosed with scleroderma, treated with corticosteroids, with a fever of 38°C for the past 9 days). Twelve hours after her blood culture sample was taken, an alarm was triggered on the incubator, and a FilmArray® Blood panel was performed. Two hours later, the attached image was reported. Based on this result, what therape…	Salmonella enterica group B	11	No resistance genes were detected	0	AS_15_243_301732244	Regarding case 15 (whose blood culture bottle yielded results after 3 days), Salmonella enterica group B was isolated by MALDI-TOF with no apparent resistance genes. The attached antibiogram is shown. The patient remains clinically stable. What would be your therapeutic recommendation considering dose, interval, frequency, and duration? (assuming the bacteremia is uncomplicated).	Salmonella enterica group B	11	No resistance genes were found. The antibiogram shows susceptibility to amoxicillin, ampicillin, Ampicillin/Sulbactam, aztreonam, cefepime, cefixime, Cefoperazone/Sulbactam, cefotaxime, ceftazidime, ceftriaxone, Cipro, ertapenem, imipenem/cilastatin, levofloxacin, meropenem, Piperacillin/tazobactam, and Trimethoprim/Sulfamethoxazole. The antibiogram reports resistance to amikacin, cefazolin, cefu…	Not MDR	0	Ceftriaxone 2 g IV every 24 hours x 14 days	9	Azithromycin 500mg PO every 24h x 7d	1	Onechoice Fusion	0	1			Incorrect Antibiotic Choice	1
27/09/2024	https://docs.google.com/forms/d/e/1FAIpQLSfa0oAyKEmojSLTfcmRID_GymbHkYSoBJOYjwzwz5fiwv9GYw/viewform?usp=sf_link	AS_15_243_301732244	24116	35	1-5 years	1	PERU	Infectious Diseases	1	Case 15 (AS_243_301732244): A 61-year-old female patient is hospitalized (diagnosed with scleroderma, treated with corticosteroids, with a fever of 38°C for the past 9 days). Twelve hours after her blood culture sample was taken, an alarm was triggered on the incubator, and a FilmArray® Blood panel was performed. Two hours later, the attached image was reported. Based on this result, what therape…	Salmonella enterica group B	11	No resistance genes were detected	0	AS_15_243_301732244	Regarding case 15 (whose blood culture bottle yielded results after 3 days), Salmonella enterica group B was isolated by MALDI-TOF with no apparent resistance genes. The attached antibiogram is shown. The patient remains clinically stable. What would be your therapeutic recommendation considering dose, interval, frequency, and duration? (assuming the bacteremia is uncomplicated).	Salmonella enterica group B	11	No resistance genes were found. The antibiogram shows susceptibility to amoxicillin, ampicillin, Ampicillin/Sulbactam, aztreonam, cefepime, cefixime, Cefoperazone/Sulbactam, cefotaxime, ceftazidime, ceftriaxone, Cipro, ertapenem, imipenem/cilastatin, levofloxacin, meropenem, Piperacillin/tazobactam, and Trimethoprim/Sulfamethoxazole. The antibiogram reports resistance to amikacin, cefazolin, cefu…	Not MDR	0	Ceftriaxone 2 g IV every 24 hours x 14 days	9	Ceftriaxone 2 g IV every 24 hours x 14 days	9	Onechoice Fusion	1
27/09/2024	https://docs.google.com/forms/d/e/1FAIpQLSfa0oAyKEmojSLTfcmRID_GymbHkYSoBJOYjwzwz5fiwv9GYw/viewform?usp=sf_link	AS_15_243_301732244	37940	38	1-5 years	1	PERU	Infectious Diseases	1	Case 15 (AS_243_301732244): A 61-year-old female patient is hospitalized (diagnosed with scleroderma, treated with corticosteroids, with a fever of 38°C for the past 9 days). Twelve hours after her blood culture sample was taken, an alarm was triggered on the incubator, and a FilmArray® Blood panel was performed. Two hours later, the attached image was reported. Based on this result, what therape…	Salmonella enterica group B	11	No resistance genes were detected	0	AS_15_243_301732244	Regarding case 15 (whose blood culture bottle yielded results after 3 days), Salmonella enterica group B was isolated by MALDI-TOF with no apparent resistance genes. The attached antibiogram is shown. The patient remains clinically stable. What would be your therapeutic recommendation considering dose, interval, frequency, and duration? (assuming the bacteremia is uncomplicated).	Salmonella enterica group B	11	No resistance genes were found. The antibiogram shows susceptibility to amoxicillin, ampicillin, Ampicillin/Sulbactam, aztreonam, cefepime, cefixime, Cefoperazone/Sulbactam, cefotaxime, ceftazidime, ceftriaxone, Cipro, ertapenem, imipenem/cilastatin, levofloxacin, meropenem, Piperacillin/tazobactam, and Trimethoprim/Sulfamethoxazole. The antibiogram reports resistance to amikacin, cefazolin, cefu…	Not MDR	0	Ceftriaxone 2 g IV every 24 hours x 14 days	9	Ceftriaxone 2 g IV every 24 hours x 14 days	9	Onechoice Fusion	1
27/09/2024	https://docs.google.com/forms/d/e/1FAIpQLSd5DQsApWQBYM1gVmh5wEx5RESlOF4tpdlY7wxGWmEdyH0XeA/viewform?usp=sf_link	AS_16_986_301757256	11235813	37	More than 20 years	5	PERU	Infectious Diseases	1	Case 16 (AS_986_301757256): A 64-year-old male cancer patient submits a sample for clinical analysis (with gallbladder cancer, severe jaundice, and fever). Eleven hours after the blood culture sample was taken, an alarm was triggered on the incubator, and a FilmArray® Blood panel was performed. Two hours later, the attached image was reported. Based on this result, what therapeutic option would y…	Escherichia coli	4	Resistance gene ESBL	1	AS_16_986_301757256	Regarding case 16 (whose blood culture bottle yielded results after 3 days), Escherichia coli was isolated by MALDI-TOF and was ESBL-positive. The attached antibiogram is shown. The patient remains clinically stable. What would be your therapeutic recommendation considering dose, interval, frequency, and duration? (assuming the bacteremia is uncomplicated).	Escherichia coli	4	The Molecular panel reported the presence of the resistance gene ESBL. The antibiogram shows susceptibility to amikacin, Cefoperazone/Sulbactam, ertapenem, gentamicin, imipenem/cilastatin, meropenem, and Piperacillin/tazobactam. The antibiogram reports resistance to amoxicillin, ampicillin, Ampicillin/Sulbactam, aztreonam, cefazolin, cefepime, cefixime, cefotaxime, ceftazidime, ceftriaxone, cefur…	MDR	1	Ertapenem 1 g IV every 24 hours x 7-14 days	14	Ertapenem 1 g IV every 24 hours x 7-14 days	14	Onechoice Fusion	1
27/09/2024	https://docs.google.com/forms/d/e/1FAIpQLSd5DQsApWQBYM1gVmh5wEx5RESlOF4tpdlY7wxGWmEdyH0XeA/viewform?usp=sf_link	AS_16_986_301757256	24116	35	1-5 years	1	PERU	Infectious Diseases	1	Case 16 (AS_986_301757256): A 64-year-old male cancer patient submits a sample for clinical analysis (with gallbladder cancer, severe jaundice, and fever). Eleven hours after the blood culture sample was taken, an alarm was triggered on the incubator, and a FilmArray® Blood panel was performed. Two hours later, the attached image was reported. Based on this result, what therapeutic option would y…	Escherichia coli	4	Resistance gene ESBL	1	AS_16_986_301757256	Regarding case 16 (whose blood culture bottle yielded results after 3 days), Escherichia coli was isolated by MALDI-TOF and was ESBL-positive. The attached antibiogram is shown. The patient remains clinically stable. What would be your therapeutic recommendation considering dose, interval, frequency, and duration? (assuming the bacteremia is uncomplicated).	Escherichia coli	4	The Molecular panel reported the presence of the resistance gene ESBL. The antibiogram shows susceptibility to amikacin, Cefoperazone/Sulbactam, ertapenem, gentamicin, imipenem/cilastatin, meropenem, and Piperacillin/tazobactam. The antibiogram reports resistance to amoxicillin, ampicillin, Ampicillin/Sulbactam, aztreonam, cefazolin, cefepime, cefixime, cefotaxime, ceftazidime, ceftriaxone, cefur…	MDR	1	Ertapenem 1 g IV every 24 hours x 7-14 days	14	Ertapenem 1 g IV every 24 hours x 7-14 days	14	Onechoice Fusion	1
27/09/2024	https://docs.google.com/forms/d/e/1FAIpQLSd5DQsApWQBYM1gVmh5wEx5RESlOF4tpdlY7wxGWmEdyH0XeA/viewform?usp=sf_link	AS_16_986_301757256	37940	38	1-5 years	1	PERU	Infectious Diseases	1	Case 16 (AS_986_301757256): A 64-year-old male cancer patient submits a sample for clinical analysis (with gallbladder cancer, severe jaundice, and fever). Eleven hours after the blood culture sample was taken, an alarm was triggered on the incubator, and a FilmArray® Blood panel was performed. Two hours later, the attached image was reported. Based on this result, what therapeutic option would y…	Escherichia coli	4	Resistance gene ESBL	1	AS_16_986_301757256	Regarding case 16 (whose blood culture bottle yielded results after 3 days), Escherichia coli was isolated by MALDI-TOF and was ESBL-positive. The attached antibiogram is shown. The patient remains clinically stable. What would be your therapeutic recommendation considering dose, interval, frequency, and duration? (assuming the bacteremia is uncomplicated).	Escherichia coli	4	The Molecular panel reported the presence of the resistance gene ESBL. The antibiogram shows susceptibility to amikacin, Cefoperazone/Sulbactam, ertapenem, gentamicin, imipenem/cilastatin, meropenem, and Piperacillin/tazobactam. The antibiogram reports resistance to amoxicillin, ampicillin, Ampicillin/Sulbactam, aztreonam, cefazolin, cefepime, cefixime, cefotaxime, ceftazidime, ceftriaxone, cefur…	MDR	1	Ertapenem 1 g IV every 24 hours x 7-14 days	14	Ertapenem 1 g IV every 24 hours x 7-14 days	14	Onechoice Fusion	1
27/09/2024	https://docs.google.com/forms/d/e/1FAIpQLSey5J7zjUhtY-K20-46ARquFdAXfIWGiN6y69yTBkUNtDB2ig/viewform?usp=sf_link	AS_17_2425_301813309	24116	35	1-5 years	1	PERU	Infectious Diseases	1	Case 17 (AS_2425_301813309): A 75-year-old male cancer patient was admitted through the emergency department (colon cancer on adjuvant therapy, with a 3-day history of fever). Eight hours after his blood culture sample was taken, an alarm was triggered on the incubator, and a FilmArray® Blood panel was performed. Two hours later, the attached image was reported. Based on this result, what therape…	Escherichia coli, Klebsiella oxytoca	5	Resistance gene ESBL	1	AS_17_2425_301813309	Regarding case 17 (whose blood culture bottle yielded results after 3 days), Escherichia coli and Klebsiella oxytoca were isolated by MALDI-TOF, with positive ESBL production. The attached antibiograms are shown. The patient remains clinically stable. What would be your therapeutic recommendation considering dose, interval, frequency, and duration? (assuming the bacteremia is uncomplicated).	Escherichia coli, Klebsiella oxytoca	5	The Molecular panel reported the presence of the resistance gene ESBL. The antibiogram for Escherichia coli shows susceptibility to amikacin, Cefoperazone/Sulbactam, ertapenem, gentamicin, meropenem, and Piperacillin/tazobactam. The antibiogram for Escherichia coli reports resistance to ampicillin, Ampicillin/Sulbactam, aztreonam, cefazolin, cefepime, cefixime, cefotaxime, ceftazidime, ceftriaxon…	MDR	1	Ertapenem 1 g IV every 24 hours x 7-14 days	14	Ertapenem 1 g IV every 24 hours x 7-14 days	14	Onechoice Fusion	1
27/09/2024	https://docs.google.com/forms/d/e/1FAIpQLSey5J7zjUhtY-K20-46ARquFdAXfIWGiN6y69yTBkUNtDB2ig/viewform?usp=sf_link	AS_17_2425_301813309	75674	34	1-5 years	1	PERU	Infectious Diseases	1	Case 17 (AS_2425_301813309): A 75-year-old male cancer patient was admitted through the emergency department (colon cancer on adjuvant therapy, with a 3-day history of fever). Eight hours after his blood culture sample was taken, an alarm was triggered on the incubator, and a FilmArray® Blood panel was performed. Two hours later, the attached image was reported. Based on this result, what therape…	Escherichia coli, Klebsiella oxytoca	5	Resistance gene ESBL	1	AS_17_2425_301813309	Regarding case 17 (whose blood culture bottle yielded results after 3 days), Escherichia coli and Klebsiella oxytoca were isolated by MALDI-TOF, with positive ESBL production. The attached antibiograms are shown. The patient remains clinically stable. What would be your therapeutic recommendation considering dose, interval, frequency, and duration? (assuming the bacteremia is uncomplicated).	Escherichia coli, Klebsiella oxytoca	5	The Molecular panel reported the presence of the resistance gene ESBL. The antibiogram for Escherichia coli shows susceptibility to amikacin, Cefoperazone/Sulbactam, ertapenem, gentamicin, meropenem, and Piperacillin/tazobactam. The antibiogram for Escherichia coli reports resistance to ampicillin, Ampicillin/Sulbactam, aztreonam, cefazolin, cefepime, cefixime, cefotaxime, ceftazidime, ceftriaxon…	MDR	1	Ertapenem 1 g IV every 24 hours x 7-14 days	14	Ertapenem 1 g IV every 24 hours x 7-14 days	14	Onechoice Fusion	1
27/09/2024	https://docs.google.com/forms/d/e/1FAIpQLSen8NZ4NRSDYziWV1lsHCDqvo4M8cXGO3gLI-eRNg-ErApgnw/viewform?usp=sf_link	AS_19_5374_301964981	1185	32	1-5 years	1	PERU	Infectious Diseases	1	Case 19 (AS_5374_301964981): A 72-year-old male patient, hospitalized (on dialysis, febrile, with no prior antibiotic treatment), presented with a blood culture sample that triggered an alarm on the incubator 20 hours after collection. A FilmArray® Blood panel was then performed. The attached image was reported 2 hours later. Based on this result, what therapeutic option would you recommend? Cons…	Enterobacter cloacae	1	Resistance gene ESBL	1	AS_19_5374_301964981	Regarding case 19 (whose blood culture bottle yielded results after 3 days), Enterobacter cloacae was isolated by MALDI-TOF and is ESBL positive; the attached antibiograms are shown. What would be your therapeutic recommendation considering dose, interval, frequency, and duration? (assuming the bacteremia is uncomplicated).	Enterobacter cloacae	1	The Molecular panel reported the presence of the resistance gene ESBL. The antibiogram shows susceptibility to amikacin, Cefoperazone/Sulbactam, ertapenem, imipenem/cilastatin, meropenem, and Trimethoprim/Sulfamethoxazole. The antibiogram reports resistance to Amoxicillin/clavulanate, ampicillin, Ampicillin/Sulbactam, aztreonam, cefazolin, cefepime, cefixime, cefotaxime, ceftazidime, ceftriaxone,…	MDR	1	Ertapenem 1g IV every 24 hours x 7-14 days	14	Ertapenem 1g IV every 24 hours x 7-14 days	14	Onechoice Fusion	1
27/09/2024	https://docs.google.com/forms/d/e/1FAIpQLSen8NZ4NRSDYziWV1lsHCDqvo4M8cXGO3gLI-eRNg-ErApgnw/viewform?usp=sf_link	AS_19_5374_301964981	26771	56	More than 20 years	5	PERU	Infectious Diseases	1	Case 19 (AS_5374_301964981): A 72-year-old male patient, hospitalized (on dialysis, febrile, with no prior antibiotic treatment), presented with a blood culture sample that triggered an alarm on the incubator 20 hours after collection. A FilmArray® Blood panel was then performed. The attached image was reported 2 hours later. Based on this result, what therapeutic option would you recommend? Cons…	Enterobacter cloacae	1	Resistance gene ESBL	1	AS_19_5374_301964981	Regarding case 19 (whose blood culture bottle yielded results after 3 days), Enterobacter cloacae was isolated by MALDI-TOF and is ESBL positive; the attached antibiograms are shown. What would be your therapeutic recommendation considering dose, interval, frequency, and duration? (assuming the bacteremia is uncomplicated).	Enterobacter cloacae	1	The Molecular panel reported the presence of the resistance gene ESBL. The antibiogram shows susceptibility to amikacin, Cefoperazone/Sulbactam, ertapenem, imipenem/cilastatin, meropenem, and Trimethoprim/Sulfamethoxazole. The antibiogram reports resistance to Amoxicillin/clavulanate, ampicillin, Ampicillin/Sulbactam, aztreonam, cefazolin, cefepime, cefixime, cefotaxime, ceftazidime, ceftriaxone,…	MDR	1	Ertapenem 1g IV every 24 hours x 7-14 days	14	Ertapenem 1g IV every 24 hours x 7-14 days	14	Onechoice Fusion	1
27/09/2024	https://docs.google.com/forms/d/e/1FAIpQLSfQ0xIwFOoijg_ldiwokGwJ_v9YKON3WvxbbRYdSlkQztyJyw/viewform?usp=sf_link	AS_20_069_301365681	1	38	More than 20 years	5	PERU	Infectious Diseases	1	Case 20 (AS_069_301365681): A 76-year-old male patient was hospitalized (with type 2 diabetes, diagnosed with benign prostatic hyperplasia, chronic portal vein thrombosis, and a 4-day history of fever, reaching 38.5°C on admission, treated with paracetamol). Eleven hours after his blood culture sample was taken, an alarm was triggered on the incubator, and a FilmArray® Blood panel was performed. …	Escherichia coli	4	Resistance gene ESBL	1	AS_20_069_301365681	Regarding case 20 (whose blood culture bottle yielded results after 3 days), Escherichia coli was isolated by MALDI-TOF and is ESBL-positive. The attached antibiogram is shown. The patient is clinically stable. What would be your therapeutic recommendation considering dose, interval, frequency, and duration? (assuming the bacteremia is uncomplicated).	Escherichia coli	4	The Molecular panel reported the presence of the resistance gene ESBL. The antibiogram shows susceptibility to Cefoperazone, ertapenem, imipenem/cilastatin, meropenem, and Trimethoprim/Sulfamethoxazole. The antibiogram reports resistance to amikacin, amoxicillin, ampicillin, Ampicillin/Sulbactam, aztreonam, cefazolin, cefepime, cefixime, cefotaxime, ceftazidime, ceftriaxone, cefuroxime, cipro, ge…	MDR	1	Ertapenem 1gr IV every 24 hours x 7-14 days	14	Ertapenem 1gr IV every 24 hours x 7-14 days	14	Onechoice Fusion	1
27/09/2024	https://docs.google.com/forms/d/e/1FAIpQLSfQ0xIwFOoijg_ldiwokGwJ_v9YKON3WvxbbRYdSlkQztyJyw/viewform?usp=sf_link	AS_20_069_301365681	11235813	37	More than 20 years	5	PERU	Infectious Diseases	1	Case 20 (AS_069_301365681): A 76-year-old male patient was hospitalized (with type 2 diabetes, diagnosed with benign prostatic hyperplasia, chronic portal vein thrombosis, and a 4-day history of fever, reaching 38.5°C on admission, treated with paracetamol). Eleven hours after his blood culture sample was taken, an alarm was triggered on the incubator, and a FilmArray® Blood panel was performed. …	Escherichia coli	4	Resistance gene ESBL	1	AS_20_069_301365681	Regarding case 20 (whose blood culture bottle yielded results after 3 days), Escherichia coli was isolated by MALDI-TOF and is ESBL-positive. The attached antibiogram is shown. The patient is clinically stable. What would be your therapeutic recommendation considering dose, interval, frequency, and duration? (assuming the bacteremia is uncomplicated).	Escherichia coli	4	The Molecular panel reported the presence of the resistance gene ESBL. The antibiogram shows susceptibility to Cefoperazone, ertapenem, imipenem/cilastatin, meropenem, and Trimethoprim/Sulfamethoxazole. The antibiogram reports resistance to amikacin, amoxicillin, ampicillin, Ampicillin/Sulbactam, aztreonam, cefazolin, cefepime, cefixime, cefotaxime, ceftazidime, ceftriaxone, cefuroxime, cipro, ge…	MDR	1	Ertapenem 1gr IV every 24 hours x 7-14 days	14	Ertapenem 1gr IV every 24 hours x 7-14 days	14	Onechoice Fusion	1
27/09/2024	https://docs.google.com/forms/d/e/1FAIpQLSfQ0xIwFOoijg_ldiwokGwJ_v9YKON3WvxbbRYdSlkQztyJyw/viewform?usp=sf_link	AS_20_069_301365681	37940	38	1-5 years	1	PERU	Infectious Diseases	1	Case 20 (AS_069_301365681): A 76-year-old male patient was hospitalized (with type 2 diabetes, diagnosed with benign prostatic hyperplasia, chronic portal vein thrombosis, and a 4-day history of fever, reaching 38.5°C on admission, treated with paracetamol). Eleven hours after his blood culture sample was taken, an alarm was triggered on the incubator, and a FilmArray® Blood panel was performed. …	Escherichia coli	4	Resistance gene ESBL	1	AS_20_069_301365681	Regarding case 20 (whose blood culture bottle yielded results after 3 days), Escherichia coli was isolated by MALDI-TOF and is ESBL-positive. The attached antibiogram is shown. The patient is clinically stable. What would be your therapeutic recommendation considering dose, interval, frequency, and duration? (assuming the bacteremia is uncomplicated).	Escherichia coli	4	The Molecular panel reported the presence of the resistance gene ESBL. The antibiogram shows susceptibility to Cefoperazone, ertapenem, imipenem/cilastatin, meropenem, and Trimethoprim/Sulfamethoxazole. The antibiogram reports resistance to amikacin, amoxicillin, ampicillin, Ampicillin/Sulbactam, aztreonam, cefazolin, cefepime, cefixime, cefotaxime, ceftazidime, ceftriaxone, cefuroxime, cipro, ge…	MDR	1	Ertapenem 1gr IV every 24 hours x 7-14 days	14	Ertapenem 1gr IV every 24 hours x 7-14 days	14	Onechoice Fusion	1
27/09/2024	https://docs.google.com/forms/d/e/1FAIpQLSfQ0xIwFOoijg_ldiwokGwJ_v9YKON3WvxbbRYdSlkQztyJyw/viewform?usp=sf_link	AS_20_069_301365681	40900	49	More than 20 years	5	PERU	Infectious Diseases	1	Case 20 (AS_069_301365681): A 76-year-old male patient was hospitalized (with type 2 diabetes, diagnosed with benign prostatic hyperplasia, chronic portal vein thrombosis, and a 4-day history of fever, reaching 38.5°C on admission, treated with paracetamol). Eleven hours after his blood culture sample was taken, an alarm was triggered on the incubator, and a FilmArray® Blood panel was performed. …	Escherichia coli	4	Resistance gene ESBL	1	AS_20_069_301365681	Regarding case 20 (whose blood culture bottle yielded results after 3 days), Escherichia coli was isolated by MALDI-TOF and is ESBL-positive. The attached antibiogram is shown. The patient is clinically stable. What would be your therapeutic recommendation considering dose, interval, frequency, and duration? (assuming the bacteremia is uncomplicated).	Escherichia coli	4	The Molecular panel reported the presence of the resistance gene ESBL. The antibiogram shows susceptibility to Cefoperazone, ertapenem, imipenem/cilastatin, meropenem, and Trimethoprim/Sulfamethoxazole. The antibiogram reports resistance to amikacin, amoxicillin, ampicillin, Ampicillin/Sulbactam, aztreonam, cefazolin, cefepime, cefixime, cefotaxime, ceftazidime, ceftriaxone, cefuroxime, cipro, ge…	MDR	1	Ertapenem 1gr IV every 24 hours x 7-14 days	14	Ertapenem 1gr IV every 24 hours x 7-14 days	14	Onechoice Fusion	1
27/09/2024	https://docs.google.com/forms/d/e/1FAIpQLSf-dG1QJA7DNbSksO_VWE-l6Y9GU1G7XkYhRM2jPsXKMifCBA/viewform?usp=sf_link	AS_21_085_301416568	16561	66	More than 20 years	5	PERU	Infectious Diseases	1	Case 21 (AS_085_301416568): A 55-year-old female patient, hospitalized with a history of kidney stones, presented to the emergency department with fever, nausea, vomiting, and lower back pain. Empirical antibiotic treatment was initiated due to suspected complicated urinary tract infection (UTI), and paraclinical tests were ordered. Sixteen hours after her blood culture sample was taken, an alarm…	Escherichia coli	4	No resistance genes were detected	0	AS_21_085_301416568	Regarding case 21 (whose blood culture bottle yielded results after 3 days), Escherichia coli was isolated by MALDI-TOF with no apparent resistance genes. The attached antibiogram is shown. The patient is recovering well. What would be your therapeutic recommendation considering dose, interval, frequency, and duration? (assuming the bacteremia is uncomplicated).	Escherichia coli	4	No resistance genes were found. The antibiogram shows susceptibility to amikacin, amoxicillin, ampicillin, Ampicillin/Sulbactam, aztreonam, cefazolin, cefepime, cefixime, Cefoperazone/Sulbactam, cefotaxime, ceftazidime, ceftriaxone, cefuroxime, imipenem/cilastatin, meropenem, Piperacillin/tazobactam, and Trimethoprim/Sulfamethoxazole. It also reports resistance to cipro, ertapenem, and levofloxac…	Not MDR	0	Ceftriaxone 2 g IV every 24 hours x 14 days	9	Ceftriaxone 2 g IV every 24 hours x 14 days	9	Onechoice Fusion	1
27/09/2024	https://docs.google.com/forms/d/e/1FAIpQLSf-dG1QJA7DNbSksO_VWE-l6Y9GU1G7XkYhRM2jPsXKMifCBA/viewform?usp=sf_link	AS_21_085_301416568	2704	37	More than 20 years	5	PERU	Infectious Diseases	1	Case 21 (AS_085_301416568): A 55-year-old female patient, hospitalized with a history of kidney stones, presented to the emergency department with fever, nausea, vomiting, and lower back pain. Empirical antibiotic treatment was initiated due to suspected complicated urinary tract infection (UTI), and paraclinical tests were ordered. Sixteen hours after her blood culture sample was taken, an alarm…	Escherichia coli	4	No resistance genes were detected	0	AS_21_085_301416568	Regarding case 21 (whose blood culture bottle yielded results after 3 days), Escherichia coli was isolated by MALDI-TOF with no apparent resistance genes. The attached antibiogram is shown. The patient is recovering well. What would be your therapeutic recommendation considering dose, interval, frequency, and duration? (assuming the bacteremia is uncomplicated).	Escherichia coli	4	No resistance genes were found. The antibiogram shows susceptibility to amikacin, amoxicillin, ampicillin, Ampicillin/Sulbactam, aztreonam, cefazolin, cefepime, cefixime, Cefoperazone/Sulbactam, cefotaxime, ceftazidime, ceftriaxone, cefuroxime, imipenem/cilastatin, meropenem, Piperacillin/tazobactam, and Trimethoprim/Sulfamethoxazole. It also reports resistance to cipro, ertapenem, and levofloxac…	Not MDR	0	Ceftriaxone 2 g IV every 24 hours x 14 days	9	Ceftriaxone 2 g IV every 24 hours x 14 days	9	Onechoice Fusion	1
27/09/2024	https://docs.google.com/forms/d/e/1FAIpQLSf-dG1QJA7DNbSksO_VWE-l6Y9GU1G7XkYhRM2jPsXKMifCBA/viewform?usp=sf_link	AS_21_085_301416568	38175	50	16-20 years	4	PERU	Infectious Diseases	1	Case 21 (AS_085_301416568): A 55-year-old female patient, hospitalized with a history of kidney stones, presented to the emergency department with fever, nausea, vomiting, and lower back pain. Empirical antibiotic treatment was initiated due to suspected complicated urinary tract infection (UTI), and paraclinical tests were ordered. Sixteen hours after her blood culture sample was taken, an alarm…	Escherichia coli	4	No resistance genes were detected	0	AS_21_085_301416568	Regarding case 21 (whose blood culture bottle yielded results after 3 days), Escherichia coli was isolated by MALDI-TOF with no apparent resistance genes. The attached antibiogram is shown. The patient is recovering well. What would be your therapeutic recommendation considering dose, interval, frequency, and duration? (assuming the bacteremia is uncomplicated).	Escherichia coli	4	No resistance genes were found. The antibiogram shows susceptibility to amikacin, amoxicillin, ampicillin, Ampicillin/Sulbactam, aztreonam, cefazolin, cefepime, cefixime, Cefoperazone/Sulbactam, cefotaxime, ceftazidime, ceftriaxone, cefuroxime, imipenem/cilastatin, meropenem, Piperacillin/tazobactam, and Trimethoprim/Sulfamethoxazole. It also reports resistance to cipro, ertapenem, and levofloxac…	Not MDR	0	Ceftriaxone 2 g IV every 24 hours x 14 days	9	Ceftriaxone 2 g IV every 24 hours x 14 days	9	Onechoice Fusion	1
27/09/2024	https://docs.google.com/forms/d/e/1FAIpQLScEzHIR0bfUibHzfA1KYFRWxT3bAx_8IuBW0gNLQsFtwmjv2w/viewform?usp=sf_link	AS_22_102_301447599	26771	56	More than 20 years	5	PERU	Infectious Diseases	1	Case 22 (AS_102_301447599): A 93-year-old male patient was admitted through the emergency department (treated with anticoagulants, with a blood culture for benign prostatic hyperplasia, presenting with a 4-day history of fever, nausea, and vomiting). Thirteen hours after his blood culture sample was taken, an alarm was triggered on the incubator, and a FilmArray® Blood panel was performed. Two ho…	Enterococcus faecalis	3	No resistance genes were detected	0	AS_22_102_301447599	Regarding case 22 (whose blood culture bottle yielded results after 3 days), Enterococcus faecalis was isolated by MALDI-TOF with no apparent resistance genes. The attached antibiograms are shown. The patient remains clinically stable. What would be your therapeutic recommendation considering dose, interval, frequency, and duration? (assuming the bacteremia is uncomplicated).	Enterococcus faecalis	3	No resistance genes were found. The antibiogram shows susceptibility to ampicillin, chloramphenicol, linezolid, penicillin G, teicoplanin, and vancomycin. The antibiogram reports resistance to Cipro, gentamicin, levofloxacin, and tetracycline. The antibiogram shows intermediate results to azithromycin and erythromycin.	Not MDR	0	Penicillin G 24 MU IV 24h x 7-14d	25	Penicillin G 24 MU IV 24h x 7-14d	25	Onechoice Fusion	1
27/09/2024	https://docs.google.com/forms/d/e/1FAIpQLScEzHIR0bfUibHzfA1KYFRWxT3bAx_8IuBW0gNLQsFtwmjv2w/viewform?usp=sf_link	AS_22_102_301447599	40900	49	More than 20 years	5	PERU	Infectious Diseases	1	Case 22 (AS_102_301447599): A 93-year-old male patient was admitted through the emergency department (treated with anticoagulants, with a blood culture for benign prostatic hyperplasia, presenting with a 4-day history of fever, nausea, and vomiting). Thirteen hours after his blood culture sample was taken, an alarm was triggered on the incubator, and a FilmArray® Blood panel was performed. Two ho…	Enterococcus faecalis	3	No resistance genes were detected	0	AS_22_102_301447599	Regarding case 22 (whose blood culture bottle yielded results after 3 days), Enterococcus faecalis was isolated by MALDI-TOF with no apparent resistance genes. The attached antibiograms are shown. The patient remains clinically stable. What would be your therapeutic recommendation considering dose, interval, frequency, and duration? (assuming the bacteremia is uncomplicated).	Enterococcus faecalis	3	No resistance genes were found. The antibiogram shows susceptibility to ampicillin, chloramphenicol, linezolid, penicillin G, teicoplanin, and vancomycin. The antibiogram reports resistance to Cipro, gentamicin, levofloxacin, and tetracycline. The antibiogram shows intermediate results to azithromycin and erythromycin.	Not MDR	0	Penicillin G 24 MU IV 24h x 7-14d	25	Penicillin G 24 MU IV 24h x 7-14d	25	Onechoice Fusion	1
27/09/2024	https://docs.google.com/forms/d/e/1FAIpQLScXJN0pTUThL4WWI-SHkz8k5YqczjRubsTXKcJLxPkMkb2zWQ/viewform?usp=sf_link	AS_23_113_301469566	1185	32	1-5 years	1	PERU	Infectious Diseases	1	Case 23 (AS_113_301469566): A 26-year-old female patient is hospitalized (with a 10-day history of fever, some anorexia, and constipation). At 14 hours after her blood culture sample was taken, an alarm was triggered on the incubator, and a FilmArray® Blood panel was performed. Two hours later, the attached image was reported. Based on this result, what therapeutic option would you recommend? Con…	Salmonella typhi	12	No resistance genes were detected	0	AS_23_113_301469566	Regarding case 23 (whose blood culture bottle yielded results after 3 days), Salmonella typhi was isolated by MALDI-TOF with no apparent resistance genes. The attached antibiogram is shown. The patient remains clinically stable. What would be your therapeutic recommendation considering dose, interval, frequency, and duration? (assuming the bacteremia is uncomplicated).	Salmonella typhi	12	No resistance genes were found. The antibiogram shows susceptibility to amoxicillin, ampicillin, Ampicillin/Sulbactam, aztreonam, cefepime, cefixime, Cefoperazone/Sulbactam, cefotaxime, ceftazidime, ceftriaxone, ertapenem, imipenem/cilastatin, meropenem, Piperacillin/tazobactam, and Trimethoprim/Sulfamethoxazole. The antibiogram reports resistance to amikacin, cefazolin, cefuroxime, and gentamici…	Not MDR	0	Ceftriaxone 1-2g IV every 12h x 7-14d	7	Ceftriaxone 1-2g IV every 12h x 7-14d	7	Onechoice Fusion	1			"Salmonella spp. BLE Negative, the treatment of choice is Ceftriaxone, two pairs respond the same to Arkstone and also the dose of Ciprofloxcin is suboptimal for bacteremia"
27/09/2024	https://docs.google.com/forms/d/e/1FAIpQLScXJN0pTUThL4WWI-SHkz8k5YqczjRubsTXKcJLxPkMkb2zWQ/viewform?usp=sf_link	AS_23_113_301469566	2704	37	More than 20 years	5	PERU	Infectious Diseases	1	Case 23 (AS_113_301469566): A 26-year-old female patient is hospitalized (with a 10-day history of fever, some anorexia, and constipation). At 14 hours after her blood culture sample was taken, an alarm was triggered on the incubator, and a FilmArray® Blood panel was performed. Two hours later, the attached image was reported. Based on this result, what therapeutic option would you recommend? Con…	Salmonella typhi	12	No resistance genes were detected	0	AS_23_113_301469566	Regarding case 23 (whose blood culture bottle yielded results after 3 days), Salmonella typhi was isolated by MALDI-TOF with no apparent resistance genes. The attached antibiogram is shown. The patient remains clinically stable. What would be your therapeutic recommendation considering dose, interval, frequency, and duration? (assuming the bacteremia is uncomplicated).	Salmonella typhi	12	No resistance genes were found. The antibiogram shows susceptibility to amoxicillin, ampicillin, Ampicillin/Sulbactam, aztreonam, cefepime, cefixime, Cefoperazone/Sulbactam, cefotaxime, ceftazidime, ceftriaxone, ertapenem, imipenem/cilastatin, meropenem, Piperacillin/tazobactam, and Trimethoprim/Sulfamethoxazole. The antibiogram reports resistance to amikacin, cefazolin, cefuroxime, and gentamici…	Not MDR	0	Ceftriaxone 1-2g IV every 12h x 7-14d	7	Ceftriaxone 1-2g IV every 12h x 7-14d	7	Onechoice Fusion	1
27/09/2024	https://docs.google.com/forms/d/e/1FAIpQLScXJN0pTUThL4WWI-SHkz8k5YqczjRubsTXKcJLxPkMkb2zWQ/viewform?usp=sf_link	AS_23_113_301469566	40900	49	More than 20 years	5	PERU	Infectious Diseases	1	Case 23 (AS_113_301469566): A 26-year-old female patient is hospitalized (with a 10-day history of fever, some anorexia, and constipation). At 14 hours after her blood culture sample was taken, an alarm was triggered on the incubator, and a FilmArray® Blood panel was performed. Two hours later, the attached image was reported. Based on this result, what therapeutic option would you recommend? Con…	Salmonella typhi	12	No resistance genes were detected	0	AS_23_113_301469566	Regarding case 23 (whose blood culture bottle yielded results after 3 days), Salmonella typhi was isolated by MALDI-TOF with no apparent resistance genes. The attached antibiogram is shown. The patient remains clinically stable. What would be your therapeutic recommendation considering dose, interval, frequency, and duration? (assuming the bacteremia is uncomplicated).	Salmonella typhi	12	No resistance genes were found. The antibiogram shows susceptibility to amoxicillin, ampicillin, Ampicillin/Sulbactam, aztreonam, cefepime, cefixime, Cefoperazone/Sulbactam, cefotaxime, ceftazidime, ceftriaxone, ertapenem, imipenem/cilastatin, meropenem, Piperacillin/tazobactam, and Trimethoprim/Sulfamethoxazole. The antibiogram reports resistance to amikacin, cefazolin, cefuroxime, and gentamici…	Not MDR	0	Ceftriaxone 1-2g IV every 12h x 7-14d	7	Imipenem 500mg IV every 6h x 7-14d	17	Onechoice Fusion	0	1		"Salmonella spp. ESBL Negative and sensitive to Ceftriaxone, the treatment of choice is Ceftriaxone, a couple respond the same to Arkstone. There is no reason to use carbapenems."	Incorrect Antibiotic Choice	1
27/09/2024	https://docs.google.com/forms/d/e/1FAIpQLScXJN0pTUThL4WWI-SHkz8k5YqczjRubsTXKcJLxPkMkb2zWQ/viewform?usp=sf_link	AS_23_113_301469566	83239	49	More than 20 years	5	PERU	Other Specialties	0	Case 23 (AS_113_301469566): A 26-year-old female patient is hospitalized (with a 10-day history of fever, some anorexia, and constipation). At 14 hours after her blood culture sample was taken, an alarm was triggered on the incubator, and a FilmArray® Blood panel was performed. Two hours later, the attached image was reported. Based on this result, what therapeutic option would you recommend? Con…	Salmonella typhi	12	No resistance genes were detected	0	AS_23_113_301469566	Regarding case 23 (whose blood culture bottle yielded results after 3 days), Salmonella typhi was isolated by MALDI-TOF with no apparent resistance genes. The attached antibiogram is shown. The patient remains clinically stable. What would be your therapeutic recommendation considering dose, interval, frequency, and duration? (assuming the bacteremia is uncomplicated).	Salmonella typhi	12	No resistance genes were found. The antibiogram shows susceptibility to amoxicillin, ampicillin, Ampicillin/Sulbactam, aztreonam, cefepime, cefixime, Cefoperazone/Sulbactam, cefotaxime, ceftazidime, ceftriaxone, ertapenem, imipenem/cilastatin, meropenem, Piperacillin/tazobactam, and Trimethoprim/Sulfamethoxazole. The antibiogram reports resistance to amikacin, cefazolin, cefuroxime, and gentamici…	Not MDR	0	Ceftriaxone 1-2g IV every 12h x 7-14d	7	Ceftriaxone 1-2g IV every 12h x 7-14d	7	Onechoice Fusion	1
27/09/2024	https://docs.google.com/forms/d/e/1FAIpQLSdVhvFloUUc09MISk6PaxxMSEAk6m_djpZiK_jW-_UK0gyyDA/viewform?usp=sf_link	AS_24_117_301466976	24116	35	1-5 years	1	PERU	Infectious Diseases	1	Case 24 (AS_117_301466976): An 89-year-old female patient with a history of diverticulosis was hospitalized for biliary stenosis following ERCP. An external biliary diversion was placed. She was discharged for follow-up and biliary surgery. While at home, she developed a fever of 38.2 °C and presented to the emergency department. Empirical antibiotic coverage was initiated, and testing began. At …	Pseudomonas aeruginosa	9	No resistance genes were detected	0	AS_24_117_301466976	Regarding case 24 (whose blood culture bottle yielded results after 3 days), Pseudomonas aeruginosa was isolated by MALDI-TOF with no apparent resistance genes. The attached antibiogram is shown. The patient remains clinically stable. What would be your therapeutic recommendation considering dose, interval, frequency, and duration? (assuming the bacteremia is uncomplicated).	Pseudomonas aeruginosa	9	No resistance genes were found. The antibiogram shows susceptibility to aztreonam, cefepime, Cefoperazone/Sulbactam, ceftazidime, avycaz, Ceftolozane-tazobactam, cipro, Fosfomycin, imipenem/cilastatin, levofloxacin, meropenem, and Piperacillin/tazobactam. The antibiogram reports resistance to cefotaxime and ceftriaxone.	Not MDR	0	Ceftazidime 2 g IV every 8 hours x 7-14 days	5	Ceftazidime 2 g IV every 8 hours x 7-14 days	5	Onechoice Fusion	1
27/09/2024	https://docs.google.com/forms/d/e/1FAIpQLScLlH7BarxwD-QeZ8_o_T4jor1XVMLxBSQOf5f2gRhfaCWwwg/viewform?usp=sf_link	AS_25_167_301599716	37940	38	1-5 years	1	PERU	Infectious Diseases	1	Case 25 (AS_167_301599716): A 78-year-old male patient submitted a blood culture sample for clinical analysis (with benign prostatic hyperplasia, a Foley catheter in place while awaiting surgery, fever, and slightly cloudy urine, currently treated with meropenem). Seven hours after the sample was taken for blood culture, an alarm was triggered on the incubator, and a FilmArray® Blood panel was pe…	Klebsiella pneumoniae	7	Resistance gene CTM-X ESBL	1	AS_25_167_301599716	Regarding case 25 (whose blood culture bottle yielded results after 3 days), Klebsiella pneumoniae was isolated by MALDI-TOF and is ESBL-positive; the attached antibiogram is shown. The patient is clinically stable. What would be your therapeutic recommendation considering dose, interval, frequency, and duration? (assuming the bacteremia is uncomplicated).	Klebsiella pneumoniae	7	The Molecular panel reported the presence of the resistance gene CTX-M ESBL The antibiogram shows susceptibility to amikacin, Cefoperazone/Sulbactam, ertapenem, gentamicin, imipenem/cilastatin, meropenem, Piperacillin/tazobactam, and Trimethoprim/Sulfamethoxazole. The antibiogram reports resistance to amoxicillin, ampicillin, Ampicillin/Sulbactam, aztreonam, cefazolin, cefepime, cefixime, cefotax…	MDR	1	Ertapenem 1gr IV every 24h x 7-14d	14	Ertapenem 1gr IV every 24h x 7-14d	14	Onechoice Fusion	1
27/09/2024	https://docs.google.com/forms/d/e/1FAIpQLScLlH7BarxwD-QeZ8_o_T4jor1XVMLxBSQOf5f2gRhfaCWwwg/viewform?usp=sf_link	AS_25_167_301599716	88366	29	1-5 years	1	PERU	Infectious Diseases	1	Case 25 (AS_167_301599716): A 78-year-old male patient submitted a blood culture sample for clinical analysis (with benign prostatic hyperplasia, a Foley catheter in place while awaiting surgery, fever, and slightly cloudy urine, currently treated with meropenem). Seven hours after the sample was taken for blood culture, an alarm was triggered on the incubator, and a FilmArray® Blood panel was pe…	Klebsiella pneumoniae	7	Resistance gene CTM-X ESBL	1	AS_25_167_301599716	Regarding case 25 (whose blood culture bottle yielded results after 3 days), Klebsiella pneumoniae was isolated by MALDI-TOF and is ESBL-positive; the attached antibiogram is shown. The patient is clinically stable. What would be your therapeutic recommendation considering dose, interval, frequency, and duration? (assuming the bacteremia is uncomplicated).	Klebsiella pneumoniae	7	The Molecular panel reported the presence of the resistance gene CTX-M ESBL The antibiogram shows susceptibility to amikacin, Cefoperazone/Sulbactam, ertapenem, gentamicin, imipenem/cilastatin, meropenem, Piperacillin/tazobactam, and Trimethoprim/Sulfamethoxazole. The antibiogram reports resistance to amoxicillin, ampicillin, Ampicillin/Sulbactam, aztreonam, cefazolin, cefepime, cefixime, cefotax…	MDR	1	Ertapenem 1gr IV every 24h x 7-14d	14	Piperacillin/tazobactam 4.5g IV every 8h x 7-14d	27	Onechoice Fusion	0	1		"K. pneumonia CTX-M positive and also ESBL positive for the phenotype, the treatment of choice is Carbapenem despite sensitivity to Pip/tazo. A couple agree with Arktone"	Incorrect Antibiotic Choice	1
27/09/2024	https://docs.google.com/forms/d/e/1FAIpQLSfeghNPM7Qi7kFEmfyFGQfFBLfEfp-UrJN7giwWexqI-vCMqQ/viewform?usp=sf_link	AS_26_183_301624595	1	38	More than 20 years	5	PERU	Infectious Diseases	1	Case 26 (AS_183_301624595): A 51-year-old female patient submitted a sample for clinical analysis (fever of 38°C for 11 days). Fourteen hours after the blood culture sample was taken, an alarm was triggered on the incubator, and a FilmArray® Blood panel was performed. Two hours later, the attached image was reported. Based on this result, what therapeutic option would you recommend? Consider the …	Salmonella typhi	12	No resistance genes were detected	0	AS_26_183_301624595	Regarding case 26 (whose blood culture bottle yielded results after 3 days), Salmonella typhi was isolated by MALDI-TOF with no apparent presence of resistance genes. The attached antibiogram is shown. The patient remains clinically stable, but still febrile. What would be your therapeutic recommendation considering dose, interval, frequency, and duration? (assuming the bacteremia is uncomplicate…	Salmonella typhi	12	No resistance genes were found. The antibiogram shows susceptibility to amoxicillin, ampicillin, Ampicillin/Sulbactam, aztreonam, cefepime, cefixime, Cefoperazone/Sulbactam, cefotaxime, ceftazidime, ceftriaxone, ertapenem, imipenem/cilastatin, meropenem, Piperacillin/tazobactam, and Trimethoprim/Sulfamethoxazole. The antibiogram reports resistance to amikacin, cefazolin, cefuroxime, and gentamici…	Not MDR	0	Ceftriaxone 2g IV every 24h x 14d	9	Ceftriaxone 2g IV every 24h x 14d	9	Onechoice Fusion	1
27/09/2024	https://docs.google.com/forms/d/e/1FAIpQLSfeghNPM7Qi7kFEmfyFGQfFBLfEfp-UrJN7giwWexqI-vCMqQ/viewform?usp=sf_link	AS_26_183_301624595	1418	60	16-20 years	4	PERU	Infectious Diseases	1	Case 26 (AS_183_301624595): A 51-year-old female patient submitted a sample for clinical analysis (fever of 38°C for 11 days). Fourteen hours after the blood culture sample was taken, an alarm was triggered on the incubator, and a FilmArray® Blood panel was performed. Two hours later, the attached image was reported. Based on this result, what therapeutic option would you recommend? Consider the …	Salmonella typhi	12	No resistance genes were detected	0	AS_26_183_301624595	Regarding case 26 (whose blood culture bottle yielded results after 3 days), Salmonella typhi was isolated by MALDI-TOF with no apparent presence of resistance genes. The attached antibiogram is shown. The patient remains clinically stable, but still febrile. What would be your therapeutic recommendation considering dose, interval, frequency, and duration? (assuming the bacteremia is uncomplicate…	Salmonella typhi	12	No resistance genes were found. The antibiogram shows susceptibility to amoxicillin, ampicillin, Ampicillin/Sulbactam, aztreonam, cefepime, cefixime, Cefoperazone/Sulbactam, cefotaxime, ceftazidime, ceftriaxone, ertapenem, imipenem/cilastatin, meropenem, Piperacillin/tazobactam, and Trimethoprim/Sulfamethoxazole. The antibiogram reports resistance to amikacin, cefazolin, cefuroxime, and gentamici…	Not MDR	0	Ceftriaxone 2g IV every 24h x 14d	9	Ceftriaxone 2g IV every 24h x 14d	9	Onechoice Fusion	1
27/09/2024	https://docs.google.com/forms/d/e/1FAIpQLSfeghNPM7Qi7kFEmfyFGQfFBLfEfp-UrJN7giwWexqI-vCMqQ/viewform?usp=sf_link	AS_26_183_301624595	16561	66	More than 20 years	5	PERU	Infectious Diseases	1	Case 26 (AS_183_301624595): A 51-year-old female patient submitted a sample for clinical analysis (fever of 38°C for 11 days). Fourteen hours after the blood culture sample was taken, an alarm was triggered on the incubator, and a FilmArray® Blood panel was performed. Two hours later, the attached image was reported. Based on this result, what therapeutic option would you recommend? Consider the …	Salmonella typhi	12	No resistance genes were detected	0	AS_26_183_301624595	Regarding case 26 (whose blood culture bottle yielded results after 3 days), Salmonella typhi was isolated by MALDI-TOF with no apparent presence of resistance genes. The attached antibiogram is shown. The patient remains clinically stable, but still febrile. What would be your therapeutic recommendation considering dose, interval, frequency, and duration? (assuming the bacteremia is uncomplicate…	Salmonella typhi	12	No resistance genes were found. The antibiogram shows susceptibility to amoxicillin, ampicillin, Ampicillin/Sulbactam, aztreonam, cefepime, cefixime, Cefoperazone/Sulbactam, cefotaxime, ceftazidime, ceftriaxone, ertapenem, imipenem/cilastatin, meropenem, Piperacillin/tazobactam, and Trimethoprim/Sulfamethoxazole. The antibiogram reports resistance to amikacin, cefazolin, cefuroxime, and gentamici…	Not MDR	0	Ceftriaxone 2g IV every 24h x 14d	9	Ceftriaxone 2g IV every 24h x 14d	9	Onechoice Fusion	1
27/09/2024	https://docs.google.com/forms/d/e/1FAIpQLSdB5_VCpAANCp0sJBEKyIxcuoTLWWmHR7KUmEwYHxPW48NiXQ/viewform?usp=sf_link	AS_27_213_301645659	26771	56	More than 20 years	5	PERU	Infectious Diseases	1	Case 27 (AS_213_301645659): A 64-year-old male patient was hospitalized (colon cancer with liver metastasis, presenting with a fever of 39.5 °C of unknown origin). Fifteen hours after his blood culture sample was taken, an alarm was triggered on the incubator, and a FilmArray® Blood panel was performed. Two hours later, the attached image was reported. Based on this result, what therapeutic optio…	Escherichia coli	4	Resistance gene CTM-X ESBL	1	AS_27_213_301645659	Regarding case 27 (whose blood culture bottle yielded results after 3 days), Escherichia coli was isolated by MALDI-TOF and was ESBL-positive. The attached antibiogram is shown. The patient remains clinically stable. What would be your therapeutic recommendation considering dose, interval, frequency, and duration? (assuming the bacteremia is uncomplicated).	Escherichia coli	4	The Molecular panel reported the presence of the resistance gene CTX-M ESBL. The antibiogram shows susceptibility to amikacin, Cefoperazone/Sulbactam, ertapenem, gentamicin, imipenem/cilastatin, meropenem, and Piperacillin/tazobactam. The antibiogram reports resistance to amoxicillin, ampicillin, Ampicillin/Sulbactam, aztreonam, cefazolin, cefepime, cefixime, cefotaxime, ceftazidime, ceftriaxone,…	MDR	1	Ertapenem 1g IV every 24h x 7-14d	14	Ertapenem 1g IV every 24h x 7-14d	14	Onechoice Fusion	1
27/09/2024	https://docs.google.com/forms/d/e/1FAIpQLSdB5_VCpAANCp0sJBEKyIxcuoTLWWmHR7KUmEwYHxPW48NiXQ/viewform?usp=sf_link	AS_27_213_301645659	56	56	More than 20 years	5	PERU	Infectious Diseases	1	Case 27 (AS_213_301645659): A 64-year-old male patient was hospitalized (colon cancer with liver metastasis, presenting with a fever of 39.5 °C of unknown origin). Fifteen hours after his blood culture sample was taken, an alarm was triggered on the incubator, and a FilmArray® Blood panel was performed. Two hours later, the attached image was reported. Based on this result, what therapeutic optio…	Escherichia coli	4	Resistance gene CTM-X ESBL	1	AS_27_213_301645659	Regarding case 27 (whose blood culture bottle yielded results after 3 days), Escherichia coli was isolated by MALDI-TOF and was ESBL-positive. The attached antibiogram is shown. The patient remains clinically stable. What would be your therapeutic recommendation considering dose, interval, frequency, and duration? (assuming the bacteremia is uncomplicated).	Escherichia coli	4	The Molecular panel reported the presence of the resistance gene CTX-M ESBL. The antibiogram shows susceptibility to amikacin, Cefoperazone/Sulbactam, ertapenem, gentamicin, imipenem/cilastatin, meropenem, and Piperacillin/tazobactam. The antibiogram reports resistance to amoxicillin, ampicillin, Ampicillin/Sulbactam, aztreonam, cefazolin, cefepime, cefixime, cefotaxime, ceftazidime, ceftriaxone,…	MDR	1	Ertapenem 1g IV every 24h x 7-14d	14	Ertapenem 1g IV every 24h x 7-14d	14	Onechoice Fusion	1
27/09/2024	https://docs.google.com/forms/d/e/1FAIpQLSdB5_VCpAANCp0sJBEKyIxcuoTLWWmHR7KUmEwYHxPW48NiXQ/viewform?usp=sf_link	AS_27_213_301645659	72281	33	1-5 years	1	PERU	Infectious Diseases	1	Case 27 (AS_213_301645659): A 64-year-old male patient was hospitalized (colon cancer with liver metastasis, presenting with a fever of 39.5 °C of unknown origin). Fifteen hours after his blood culture sample was taken, an alarm was triggered on the incubator, and a FilmArray® Blood panel was performed. Two hours later, the attached image was reported. Based on this result, what therapeutic optio…	Escherichia coli	4	Resistance gene CTM-X ESBL	1	AS_27_213_301645659	Regarding case 27 (whose blood culture bottle yielded results after 3 days), Escherichia coli was isolated by MALDI-TOF and was ESBL-positive. The attached antibiogram is shown. The patient remains clinically stable. What would be your therapeutic recommendation considering dose, interval, frequency, and duration? (assuming the bacteremia is uncomplicated).	Escherichia coli	4	The Molecular panel reported the presence of the resistance gene CTX-M ESBL. The antibiogram shows susceptibility to amikacin, Cefoperazone/Sulbactam, ertapenem, gentamicin, imipenem/cilastatin, meropenem, and Piperacillin/tazobactam. The antibiogram reports resistance to amoxicillin, ampicillin, Ampicillin/Sulbactam, aztreonam, cefazolin, cefepime, cefixime, cefotaxime, ceftazidime, ceftriaxone,…	MDR	1	Ertapenem 1g IV every 24h x 7-14d	14	Ertapenem 1g IV every 24h x 7-14d	14	Onechoice Fusion	1
27/09/2024	https://docs.google.com/forms/d/e/1FAIpQLSchx6wmzzOyf08aFVD3pv01-QqBU8j88XT5d8Sc1iwKYlx6TA/viewform?usp=sf_link	AS_28_235_301714483	1	38	More than 20 years	5	PERU	Infectious Diseases	1	Case 28 (AS_235_301714483): A 43-year-old female patient admitted to the clinic (UTI with oral intolerance) underwent clinical examinations. Twelve hours after her blood culture sample was taken, an alarm was triggered on the incubator, and a FilmArray® Blood panel was performed. Two hours later, the attached image was reported. Based on this result, what therapeutic option would you recommend? C…	Escherichia coli	4	No resistance genes were detected	0	AS_28_235_301714483	Regarding case 28 (whose blood culture bottle yielded results after 3 days), Escherichia coli was isolated by MALDI-TOF with no apparent presence of resistance genes. The attached antibiogram is shown. What would be your therapeutic recommendation considering dose, interval, frequency, and duration? (assuming the bacteremia is uncomplicated).	Escherichia coli	4	No resistance genes were found. The antibiogram shows susceptibility to amikacin, amoxicillin, ampicillin, Ampicillin/Sulbactam, aztreonam, cefazolin, cefepime, cefixime, Cefoperazone/Sulbactam, cefotaxime, ceftazidime, Avycaz, ceftriaxone, cefuroxime, ertapenem, gentamicin, imipenem/cilastatin, meropenem, Piperacillin/tazobactam, and Trimethoprim/Sulfamethoxazole. It also reports intermediate re…	Not MDR	0	Ceftriaxone 1-2 g IV every 12 hours x 7-14 days	7	Ceftriaxone 1-2 g IV every 12 hours x 7-14 days	7	Onechoice Fusion	1
27/09/2024	https://docs.google.com/forms/d/e/1FAIpQLSchx6wmzzOyf08aFVD3pv01-QqBU8j88XT5d8Sc1iwKYlx6TA/viewform?usp=sf_link	AS_28_235_301714483	11235813	37	More than 20 years	5	PERU	Infectious Diseases	1	Case 28 (AS_235_301714483): A 43-year-old female patient admitted to the clinic (UTI with oral intolerance) underwent clinical examinations. Twelve hours after her blood culture sample was taken, an alarm was triggered on the incubator, and a FilmArray® Blood panel was performed. Two hours later, the attached image was reported. Based on this result, what therapeutic option would you recommend? C…	Escherichia coli	4	No resistance genes were detected	0	AS_28_235_301714483	Regarding case 28 (whose blood culture bottle yielded results after 3 days), Escherichia coli was isolated by MALDI-TOF with no apparent presence of resistance genes. The attached antibiogram is shown. What would be your therapeutic recommendation considering dose, interval, frequency, and duration? (assuming the bacteremia is uncomplicated).	Escherichia coli	4	No resistance genes were found. The antibiogram shows susceptibility to amikacin, amoxicillin, ampicillin, Ampicillin/Sulbactam, aztreonam, cefazolin, cefepime, cefixime, Cefoperazone/Sulbactam, cefotaxime, ceftazidime, Avycaz, ceftriaxone, cefuroxime, ertapenem, gentamicin, imipenem/cilastatin, meropenem, Piperacillin/tazobactam, and Trimethoprim/Sulfamethoxazole. It also reports intermediate re…	Not MDR	0	Ceftriaxone 1-2 g IV every 12 hours x 7-14 days	7	Ceftriaxone 1-2 g IV every 12 hours x 7-14 days	7	Onechoice Fusion	1
27/09/2024	https://docs.google.com/forms/d/e/1FAIpQLSchx6wmzzOyf08aFVD3pv01-QqBU8j88XT5d8Sc1iwKYlx6TA/viewform?usp=sf_link	AS_28_235_301714483	2704	37	More than 20 years	5	PERU	Infectious Diseases	1	Case 28 (AS_235_301714483): A 43-year-old female patient admitted to the clinic (UTI with oral intolerance) underwent clinical examinations. Twelve hours after her blood culture sample was taken, an alarm was triggered on the incubator, and a FilmArray® Blood panel was performed. Two hours later, the attached image was reported. Based on this result, what therapeutic option would you recommend? C…	Escherichia coli	4	No resistance genes were detected	0	AS_28_235_301714483	Regarding case 28 (whose blood culture bottle yielded results after 3 days), Escherichia coli was isolated by MALDI-TOF with no apparent presence of resistance genes. The attached antibiogram is shown. What would be your therapeutic recommendation considering dose, interval, frequency, and duration? (assuming the bacteremia is uncomplicated).	Escherichia coli	4	No resistance genes were found. The antibiogram shows susceptibility to amikacin, amoxicillin, ampicillin, Ampicillin/Sulbactam, aztreonam, cefazolin, cefepime, cefixime, Cefoperazone/Sulbactam, cefotaxime, ceftazidime, Avycaz, ceftriaxone, cefuroxime, ertapenem, gentamicin, imipenem/cilastatin, meropenem, Piperacillin/tazobactam, and Trimethoprim/Sulfamethoxazole. It also reports intermediate re…	Not MDR	0	Ceftriaxone 1-2 g IV every 12 hours x 7-14 days	7	Ceftriaxone 1-2 g IV every 12 hours x 7-14 days	7	Onechoice Fusion	1
27/09/2024	https://docs.google.com/forms/d/e/1FAIpQLSfyJTfdoDUJRpEOvUNgEPdRz0Nhx6q_YYaoknDalCSYOv898g/viewform?usp=sf_link	AS_29_4300_301888476	24116	35	1-5 years	1	PERU	Infectious Diseases	1	Case 29 (AS_4300_301888476): An 88-year-old male patient admitted to the clinic (awaiting surgery for benign prostatic hyperplasia, with a Foley catheter in place, presenting with fever and altered mental status) experienced an alarm on the incubator 12 hours after his blood culture sample was taken, prompting a FilmArray® Blood panel. The attached image was reported 2 hours later. Based on this …	Klebsiella pneumoniae	7	No resistance genes were detected	0	AS_29_4300_301888476	Regarding case 29 (whose blood culture bottle yielded results after 3 days), Klebsiella pneumoniae was isolated by MALDI-TOF with no apparent presence of resistance genes. The attached antibiogram is shown. The patient is clinically stable. What would be your therapeutic recommendation considering dose, interval, frequency, and duration? (assuming the bacteremia is uncomplicated).	Klebsiella pneumoniae	7	No resistance genes were found.The antibiogram shows susceptibility to amikacin, Amoxicillin/clavulanate, Ampicillin/Sulbactam, aztreonam, cefazolin, cefepime, cefixime, Cefoperazone/Sulbactam, cefotaxime, ceftazidime, ceftriaxone, cefuroxime, cipro, ertapenem, gentamicin, imipenem/cilastatin, levofloxacin, meropenem, Piperacillin/tazobactam, and Trimethoprim/Sulfamethoxazole. The antibiogram rep…	Not MDR	0	Ceftriaxone 1-2 g IV every 12 hours x 7-14 days	7	Ceftriaxone 1-2 g IV every 12 hours x 7-14 days	7	Onechoice Fusion	1
27/09/2024	https://docs.google.com/forms/d/e/1FAIpQLSfyJTfdoDUJRpEOvUNgEPdRz0Nhx6q_YYaoknDalCSYOv898g/viewform?usp=sf_link	AS_29_4300_301888476	38175	50	16-20 years	4	PERU	Infectious Diseases	1	Case 29 (AS_4300_301888476): An 88-year-old male patient admitted to the clinic (awaiting surgery for benign prostatic hyperplasia, with a Foley catheter in place, presenting with fever and altered mental status) experienced an alarm on the incubator 12 hours after his blood culture sample was taken, prompting a FilmArray® Blood panel. The attached image was reported 2 hours later. Based on this …	Klebsiella pneumoniae	7	No resistance genes were detected	0	AS_29_4300_301888476	Regarding case 29 (whose blood culture bottle yielded results after 3 days), Klebsiella pneumoniae was isolated by MALDI-TOF with no apparent presence of resistance genes. The attached antibiogram is shown. The patient is clinically stable. What would be your therapeutic recommendation considering dose, interval, frequency, and duration? (assuming the bacteremia is uncomplicated).	Klebsiella pneumoniae	7	No resistance genes were found.The antibiogram shows susceptibility to amikacin, Amoxicillin/clavulanate, Ampicillin/Sulbactam, aztreonam, cefazolin, cefepime, cefixime, Cefoperazone/Sulbactam, cefotaxime, ceftazidime, ceftriaxone, cefuroxime, cipro, ertapenem, gentamicin, imipenem/cilastatin, levofloxacin, meropenem, Piperacillin/tazobactam, and Trimethoprim/Sulfamethoxazole. The antibiogram rep…	Not MDR	0	Ceftriaxone 1-2 g IV every 12 hours x 7-14 days	7	Ceftriaxone 1-2 g IV every 12 hours x 7-14 days	7	Onechoice Fusion	1
27/09/2024	https://docs.google.com/forms/d/e/1FAIpQLSfyJTfdoDUJRpEOvUNgEPdRz0Nhx6q_YYaoknDalCSYOv898g/viewform?usp=sf_link	AS_29_4300_301888476	40900	49	More than 20 years	5	PERU	Infectious Diseases	1	Case 29 (AS_4300_301888476): An 88-year-old male patient admitted to the clinic (awaiting surgery for benign prostatic hyperplasia, with a Foley catheter in place, presenting with fever and altered mental status) experienced an alarm on the incubator 12 hours after his blood culture sample was taken, prompting a FilmArray® Blood panel. The attached image was reported 2 hours later. Based on this …	Klebsiella pneumoniae	7	No resistance genes were detected	0	AS_29_4300_301888476	Regarding case 29 (whose blood culture bottle yielded results after 3 days), Klebsiella pneumoniae was isolated by MALDI-TOF with no apparent presence of resistance genes. The attached antibiogram is shown. The patient is clinically stable. What would be your therapeutic recommendation considering dose, interval, frequency, and duration? (assuming the bacteremia is uncomplicated).	Klebsiella pneumoniae	7	No resistance genes were found.The antibiogram shows susceptibility to amikacin, Amoxicillin/clavulanate, Ampicillin/Sulbactam, aztreonam, cefazolin, cefepime, cefixime, Cefoperazone/Sulbactam, cefotaxime, ceftazidime, ceftriaxone, cefuroxime, cipro, ertapenem, gentamicin, imipenem/cilastatin, levofloxacin, meropenem, Piperacillin/tazobactam, and Trimethoprim/Sulfamethoxazole. The antibiogram rep…	Not MDR	0	Ceftriaxone 1-2 g IV every 12 hours x 7-14 days	7	Gentamicin 160mg IV every 24h x 7d	15	Onechoice Fusion	0	1		"E coli CTX-M negative and ESBL phenotype negative and sensitive to cephalosporins, the treatment of choice is Beta-lactam, in addition to a couple agreed with Arkstone and gentamicin would not be indicated in Bacteremia as a monodrug despite it showing sensitivity and the dose is suboptimal."	Incorrect Antibiotic Choice, Incorrect Dosing or Interval	2
27/09/2024	https://docs.google.com/forms/d/e/1FAIpQLScEy3m9SaaeyWKA6WIEKrbrJaGUVsEtpDuoZTYmhF9eukWW3Q/viewform?usp=sf_link	AS_30_5102_301952835	1	38	More than 20 years	5	PERU	Infectious Diseases	1	Case 30 (AS_5102_301952835): A 72-year-old female patient was admitted to the ICU (with rheumatoid arthritis and urosepsis, for which she received multiple courses of antibiotics). Upon discharge from the ICU, while recovering from polyneuropathy, she developed a fever and sedimenty urine. Paraclinical tests were performed. Twelve hours after her blood culture sample was taken, an alarm was trigg…	Pseudomonas aeruginosa	9	No resistance genes were detected	0	AS_30_5102_301952835	Regarding case 30 (in which Pseudomonas aeruginosa was isolated from the blood culture bottle by MALDI-TOF with no apparent presence of resistance genes), the attached antibiogram is shown. The patient is clinically stable. What would be your therapeutic recommendation considering dose, interval, frequency, and duration?	Pseudomonas aeruginosa	9	No resistance genes were found. The antibiogram shows susceptibility to cefepime, Cefoperazone/Sulbactam, avycaz, Ceftolozane-tazobactam, and imipenem/cilastatin. The antibiogram shows resistance to aztreonam, cefotaxime, ceftazidime, ceftriaxone, cipro, and levofloxacin. The antibiogram reports intermediate results to meropenem and Piperacillin/tazobactam.	Not MDR	0	Cefepime 2g IV every 8h x 7-14d	3	Cefepime 2g IV every 8h x 7-14d	3	Onechoice Fusion	1
27/09/2024	https://docs.google.com/forms/d/e/1FAIpQLScEy3m9SaaeyWKA6WIEKrbrJaGUVsEtpDuoZTYmhF9eukWW3Q/viewform?usp=sf_link	AS_30_5102_301952835	11235813	37	More than 20 years	5	PERU	Infectious Diseases	1	Case 30 (AS_5102_301952835): A 72-year-old female patient was admitted to the ICU (with rheumatoid arthritis and urosepsis, for which she received multiple courses of antibiotics). Upon discharge from the ICU, while recovering from polyneuropathy, she developed a fever and sedimenty urine. Paraclinical tests were performed. Twelve hours after her blood culture sample was taken, an alarm was trigg…	Pseudomonas aeruginosa	9	No resistance genes were detected	0	AS_30_5102_301952835	Regarding case 30 (in which Pseudomonas aeruginosa was isolated from the blood culture bottle by MALDI-TOF with no apparent presence of resistance genes), the attached antibiogram is shown. The patient is clinically stable. What would be your therapeutic recommendation considering dose, interval, frequency, and duration?	Pseudomonas aeruginosa	9	No resistance genes were found. The antibiogram shows susceptibility to cefepime, Cefoperazone/Sulbactam, avycaz, Ceftolozane-tazobactam, and imipenem/cilastatin. The antibiogram shows resistance to aztreonam, cefotaxime, ceftazidime, ceftriaxone, cipro, and levofloxacin. The antibiogram reports intermediate results to meropenem and Piperacillin/tazobactam.	Not MDR	0	Cefepime 2g IV every 8h x 7-14d	3	Cefepime 2g IV every 8h x 7-14d	3	Onechoice Fusion	1
[truncated: 121 more rows]
